# Supplementary material for: QM/MM Study of the Reaction Mechanism of L-Tyrosine Hydroxylation Catalyzed by the Enzyme CYP76AD1
Source: J Phys Chem B. 2024 Aug 26;128(39):9447–54. doi: 10.1021/acs.jpcb.4c05209 (PMC11457145; doi:10.1021/acs.jpcb.4c05209)
Supplement: Supplementary file 2 — jp4c05209_si_002.xyz [file jp4c05209_si_002.xyz]

11690
 REACTd -4317.613222254805 Hartree
 N       -39.607800        4.112553        4.664779
 H       -40.170979        3.370325        5.053787
 H       -40.214378        4.761757        4.186248
 H       -39.193237        4.635605        5.434427
 C       -38.564732        3.633879        3.747679
 H       -38.260784        4.475853        3.129212
 C       -37.307724        3.179043        4.506334
 H       -37.057743        3.918778        5.263235
 H       -37.478432        2.211769        4.977334
 O       -36.244312        3.099070        3.584839
 H       -35.897331        2.195398        3.575777
 C       -39.091427        2.552775        2.800257
 O       -38.514954        1.482043        2.691588
 N       -40.155174        2.835775        2.046226
 H       -40.624691        3.731767        2.134181
 C       -40.409622        2.107367        0.794196
 H       -40.077888        1.075133        0.883314
 C       -41.913643        2.067947        0.447968
 H       -42.323017        3.074424        0.484184
 H       -42.025436        1.680570       -0.559425
 C       -42.708817        1.143349        1.399398
 H       -42.243938        0.158619        1.408421
 H       -42.675507        1.546868        2.415745
 C       -44.167305        0.979576        0.995182
 O       -44.699711        1.665124        0.129637
 N       -44.889244        0.057355        1.590337
 H       -45.844250       -0.039295        1.278844
 H       -44.495972       -0.568861        2.279753
 C       -39.560410        2.733971       -0.319040
 O       -40.075432        3.316855       -1.271514
 N       -38.223766        2.668921       -0.168185
 H       -37.853119        2.134440        0.615426
 C       -37.347855        2.896182       -1.299085
 H       -37.602386        3.853909       -1.761012
 C       -35.864574        2.927746       -0.897108
 H       -35.676151        2.237291       -0.066947
 H       -35.252590        2.615987       -1.750152
 C       -35.441536        4.358278       -0.516566
 H       -35.726128        5.027300       -1.324540
 H       -35.977581        4.669003        0.389693
 C       -33.942314        4.516480       -0.270179
 O       -33.260006        3.662807        0.257928
 N       -33.365360        5.645061       -0.631891
 H       -32.373890        5.672775       -0.535381
 H       -33.878246        6.325547       -1.160845
 C       -37.636848        1.802045       -2.328523
 O       -37.689758        0.626149       -1.990196
 N       -37.853184        2.221245       -3.573222
 H       -37.767044        3.206170       -3.789788
 C       -38.043373        1.318916       -4.696713
 H       -38.974644        0.759998       -4.558711
 C       -38.132664        2.093732       -6.016220
 H       -37.942822        1.407627       -6.856648
 C       -39.502407        2.725990       -6.217818
 H       -39.738083        3.396196       -5.393092
 H       -39.527489        3.274220       -7.157933
 H       -40.259918        1.942370       -6.251329
 O       -37.181786        3.139673       -6.067515
 H       -37.459908        3.745181       -6.760061
 C       -36.885326        0.331719       -4.727932
 O       -35.723297        0.730259       -4.899556
 N       -37.200970       -0.954052       -4.606863
 H       -38.139854       -1.218959       -4.362092
 C       -36.270931       -2.060452       -4.858087
 H       -35.313854       -1.831480       -4.387265
 C       -36.770340       -3.378212       -4.257430
 H       -36.160835       -4.206931       -4.624630
 C       -36.688988       -3.363820       -2.732774
 H       -37.306507       -2.566828       -2.322802
 H       -37.018028       -4.323439       -2.323184
 H       -35.647137       -3.197740       -2.432998
 O       -38.130730       -3.596931       -4.618548
 H       -38.218330       -4.513847       -4.905940
 C       -36.002499       -2.160010       -6.368664
 O       -36.332413       -3.151651       -7.025783
 N       -35.346134       -1.123213       -6.907487
 H       -35.207020       -0.327877       -6.284439
 C       -34.318764       -1.304888       -7.939236
 H       -34.773727       -1.571530       -8.888662
 C       -33.462727       -0.030278       -8.072504
 H       -32.999771        0.186949       -7.109130
 H       -32.664070       -0.249068       -8.774845
 C       -34.216824        1.228140       -8.552333
 H       -34.787643        0.984128       -9.441221
 H       -34.894264        1.562803       -7.767044
 C       -33.215450        2.350239       -8.879038
 H       -32.586308        2.550375       -8.014097
 H       -32.575321        2.016801       -9.703142
 C       -33.930054        3.648087       -9.284805
 H       -34.691715        3.403785      -10.036657
 H       -34.436359        4.055577       -8.404064
 N       -32.985325        4.650098       -9.846818
 H       -32.561459        4.335629      -10.702065
 H       -33.445591        5.532816      -10.033524
 H       -32.194859        4.847578       -9.227168
 C       -33.433708       -2.446845       -7.437326
 O       -33.119568       -2.454264       -6.245286
 N       -33.102966       -3.419435       -8.290833
 H       -33.400143       -3.344047       -9.244562
 C       -32.405163       -4.634481       -7.868888
 H       -33.003132       -5.142897       -7.111886
 C       -32.231094       -5.595839       -9.066088
 H       -31.810572       -5.055572       -9.916895
 H       -31.483259       -6.338617       -8.777792
 C       -33.507744       -6.345591       -9.478084
 H       -34.248402       -6.282442       -8.679249
 C       -34.122334       -5.778823      -10.760447
 H       -33.409424       -5.852845      -11.581897
 H       -35.021465       -6.325717      -11.021344
 H       -34.389149       -4.726414      -10.607326
 C       -33.202763       -7.827894       -9.727825
 H       -32.819389       -8.276627       -8.819771
 H       -34.111961       -8.348082      -10.024580
 H       -32.450706       -7.916330      -10.515220
 C       -31.054590       -4.301473       -7.219078
 O       -30.046282       -4.216516       -7.904644
 N       -31.015430       -4.103882       -5.903129
 H       -31.902702       -4.056199       -5.412136
 C       -29.782789       -4.019630       -5.134948
 H       -29.128107       -3.286774       -5.609620
 C       -30.073261       -3.599529       -3.680664
 H       -30.828514       -4.267593       -3.277322
 H       -29.163610       -3.753582       -3.091339
 C       -30.527143       -2.139617       -3.489469
 H       -31.410065       -1.945477       -4.095487
 C       -30.890549       -1.910483       -2.017486
 H       -30.027037       -2.111061       -1.380138
 H       -31.217487       -0.887417       -1.869343
 H       -31.704918       -2.579171       -1.740259
 C       -29.430607       -1.134405       -3.854649
 H       -29.237722       -1.185333       -4.920109
 H       -29.775812       -0.129048       -3.622528
 H       -28.517506       -1.350734       -3.301521
 C       -29.108847       -5.397326       -5.153768
 O       -29.821665       -6.402464       -5.144481
 N       -27.772760       -5.470979       -5.126307
 C       -26.813057       -4.377278       -5.264449
 H       -26.732950       -3.842753       -4.319850
 H       -27.097532       -3.690306       -6.059086
 C       -25.490561       -5.043822       -5.616195
 H       -24.637732       -4.474998       -5.286921
 H       -25.448561       -5.203032       -6.692064
 C       -25.594820       -6.393038       -4.901669
 H       -25.288572       -6.275168       -3.870690
 H       -24.997547       -7.154568       -5.396684
 C       -27.076309       -6.739128       -4.977816
 H       -27.259274       -7.325391       -5.881875
 C       -27.562065       -7.498718       -3.733762
 O       -27.868488       -6.869197       -2.718671
 N       -27.648579       -8.837853       -3.775336
 C       -27.204632       -9.696846       -4.857711
 H       -26.262989       -9.353228       -5.298433
 H       -27.979036       -9.749742       -5.619613
 C       -27.014582      -11.071833       -4.231056
 H       -26.024164      -11.125497       -3.762557
 H       -27.137501      -11.872171       -4.959993
 C       -28.101538      -11.101648       -3.161597
 H       -27.875225      -11.813195       -2.363364
 H       -29.063856      -11.341558       -3.625153
 C       -28.132656       -9.651792       -2.653117
 H       -29.162180       -9.370728       -2.422502
 C       -27.274693       -9.455489       -1.395077
 O       -26.121658       -9.036248       -1.459509
 N       -27.831625       -9.749070       -0.230203
 H       -28.775452      -10.103899       -0.179310
 C       -27.114220       -9.570730        1.023244
 H       -26.200583      -10.158976        0.989623
 H       -26.834070       -8.517121        1.132473
 C       -27.924540       -9.970492        2.258260
 O       -29.127785      -10.238263        2.156755
 N       -27.272522      -10.023178        3.433289
 C       -25.848471       -9.761517        3.616076
 H       -25.533991       -8.874458        3.086806
 H       -25.265066      -10.626981        3.298561
 C       -25.672300       -9.559568        5.119929
 H       -25.793619       -8.508899        5.334106
 H       -24.701900       -9.900164        5.472378
 C       -26.816629      -10.366204        5.735681
 H       -27.124014       -9.961412        6.700802
 H       -26.512018      -11.405975        5.835169
 C       -27.937366      -10.257140        4.706333
 H       -28.487329      -11.199147        4.666718
 C       -28.918835       -9.121805        5.046544
 O       -28.627728       -7.945075        4.839989
 N       -30.091911       -9.470671        5.601327
 H       -30.234652      -10.442862        5.823742
 C       -31.148783       -8.516454        5.931001
 H       -31.403269       -7.973970        5.023119
 C       -32.420502       -9.235191        6.422066
 H       -32.152153       -9.922424        7.232191
 H       -33.112541       -8.498939        6.824453
 C       -33.125031      -10.003212        5.294774
 H       -33.380428       -9.303951        4.498340
 H       -32.445435      -10.766103        4.898356
 C       -34.400429      -10.695578        5.795364
 H       -34.145039      -11.394838        6.591798
 H       -35.085270       -9.943626        6.199052
 C       -35.065510      -11.447381        4.638397
 H       -35.351707      -10.729272        3.861861
 H       -34.323418      -12.127583        4.205133
 N       -36.241016      -12.231088        5.073586
 H       -36.976093      -11.657483        5.447797
 H       -36.590054      -12.782313        4.281296
 H       -35.953297      -12.935090        5.748645
 C       -30.653734       -7.513669        6.999106
 O       -30.283346       -7.945956        8.087607
 N       -30.661030       -6.194307        6.723174
 C       -31.096075       -5.555538        5.499814
 H       -32.090858       -5.889795        5.201017
 H       -30.379742       -5.772975        4.698882
 C       -31.113676       -4.055598        5.790790
 H       -32.075745       -3.769477        6.201472
 H       -30.887934       -3.467215        4.899416
 C       -30.020128       -3.918250        6.841165
 H       -30.159796       -3.019091        7.446887
 H       -29.051250       -3.907443        6.345728
 C       -30.135612       -5.201025        7.661327
 H       -29.147528       -5.504043        8.000537
 C       -31.053209       -5.040469        8.878017
 O       -32.269894       -4.866234        8.744131
 N       -30.470398       -5.038610       10.085217
 H       -29.477810       -5.212915       10.153663
 C       -31.186428       -4.710375       11.314428
 H       -32.103580       -5.297007       11.324632
 C       -30.344296       -5.090672       12.546291
 H       -29.420181       -4.524243       12.510719
 H       -30.878500       -4.793139       13.447788
 C       -29.997398       -6.596052       12.649690
 H       -29.492392       -6.923828       11.736655
 C       -29.037354       -6.808734       13.819896
 H       -29.497971       -6.484434       14.759716
 H       -28.780535       -7.869150       13.895109
 H       -28.121391       -6.234045       13.653310
 C       -31.240198       -7.453278       12.884460
 H       -31.886164       -7.403076       12.012677
 H       -30.943998       -8.492213       13.020400
 H       -31.775311       -7.108577       13.759984
 C       -31.572220       -3.212610       11.364093
 O       -30.859980       -2.377377       10.796117
 N       -32.646023       -2.829966       12.073267
 C       -33.654758       -3.680088       12.693866
 H       -33.276562       -4.035408       13.656213
 H       -33.934551       -4.511329       12.052887
 C       -34.863235       -2.774308       12.910095
 H       -35.475460       -3.105421       13.758530
 H       -35.457024       -2.731755       11.995653
 C       -34.224724       -1.407246       13.171711
 H       -33.924770       -1.352240       14.227362
 H       -34.899254       -0.587196       12.928750
 C       -32.982391       -1.418559       12.276230
 H       -33.249905       -0.992458       11.307636
 C       -31.829971       -0.622132       12.888945
 O       -31.152369       -1.091372       13.799533
 N       -31.625122        0.604365       12.406202
 H       -32.219868        0.890096       11.636891
 C       -30.576859        1.567837       12.809998
 H       -30.722149        2.467361       12.215482
 C       -30.749981        2.007888       14.296398
 H       -30.631578        1.136727       14.927954
 C       -29.662025        3.023479       14.697192
 H       -29.725554        3.913036       14.077879
 H       -29.780411        3.302679       15.747206
 H       -28.670559        2.583284       14.598598
 C       -32.157925        2.601158       14.545040
 H       -32.243561        3.567843       14.039583
 H       -32.922371        1.948330       14.125593
 C       -32.515297        2.776123       16.022396
 H       -31.884134        3.531039       16.485575
 H       -33.555328        3.093235       16.107098
 H       -32.392864        1.822823       16.547014
 C       -29.149754        1.112650       12.480319
 O       -28.448746        1.795105       11.743136
 N       -28.686024       -0.029336       13.008448
 H       -29.338724       -0.566676       13.572402
 C       -27.301918       -0.514345       12.891757
 H       -26.648659        0.360443       12.863464
 C       -26.908888       -1.344972       14.126252
 H       -25.856924       -1.620839       14.015928
 C       -27.018665       -0.476395       15.395277
 H       -28.063643       -0.278653       15.640688
 H       -26.553881       -0.988942       16.238527
 H       -26.499996        0.470588       15.240997
 C       -27.721397       -2.662299       14.226643
 H       -28.793562       -2.437368       14.218240
 H       -27.496181       -3.273248       13.359743
 C       -27.421131       -3.490233       15.480825
 H       -27.807596       -2.991503       16.365194
 H       -27.904242       -4.458992       15.394147
 H       -26.347754       -3.622071       15.588901
 C       -27.012920       -1.283627       11.585011
 O       -25.854017       -1.427624       11.213776
 N       -28.048899       -1.764267       10.898690
 H       -28.979836       -1.633896       11.248775
 C       -27.901978       -2.565613        9.688833
 H       -28.891607       -2.825742        9.312718
 H       -27.412758       -1.955678        8.923624
 C       -27.125273       -3.857835        9.914011
 O       -27.505375       -4.682984       10.750462
 N       -26.044804       -4.042634        9.163454
 H       -25.824652       -3.299808        8.514190
 C       -25.186443       -5.223702        9.133331
 H       -25.736925       -6.070938        9.566070
 C       -24.902405       -5.557071        7.667357
 H       -24.330282       -4.749140        7.204842
 H       -24.297054       -6.460658        7.610926
 C       -26.174683       -5.779842        6.868493
 O       -26.618164       -4.892542        6.150566
 N       -26.813150       -6.904466        6.985456
 H       -27.560368       -7.094156        6.339945
 H       -26.333097       -7.675214        7.478713
 C       -23.901867       -5.073382        9.969608
 O       -23.018383       -5.916592        9.874484
 N       -23.757202       -4.017247       10.796503
 H       -24.496239       -3.337305       10.832663
 C       -22.520159       -3.770540       11.578456
 H       -21.698917       -3.636375       10.873284
 C       -22.633232       -2.462473       12.405968
 H       -23.599642       -2.483129       12.929637
 C       -21.530130       -2.337226       13.472540
 H       -20.546062       -2.360131       12.992349
 H       -21.627064       -1.415663       14.032746
 H       -21.591156       -3.152818       14.195856
 C       -22.590864       -1.244287       11.463404
 H       -21.601482       -1.151901       11.022964
 H       -23.303389       -1.385375       10.654692
 C       -22.944489        0.090745       12.144246
 H       -22.176647        0.379957       12.858092
 H       -23.006054        0.875451       11.396083
 H       -23.908775        0.006396       12.656138
 C       -22.118507       -4.976080       12.447623
 O       -20.934378       -5.291085       12.538792
 N       -23.077980       -5.705043       13.024703
 H       -24.040133       -5.435894       12.873325
 C       -22.804953       -6.887299       13.863655
 H       -22.016794       -6.638807       14.572142
 C       -24.077114       -7.267855       14.656930
 H       -24.842604       -7.584863       13.957976
 H       -23.829153       -8.128322       15.287967
 C       -24.649101       -6.156765       15.558598
 H       -24.975262       -5.330660       14.929502
 C       -25.854784       -6.699061       16.321518
 H       -25.559542       -7.524271       16.957176
 H       -26.294811       -5.910710       16.929033
 H       -26.603750       -7.048362       15.613398
 C       -23.632517       -5.630881       16.574125
 H       -22.812042       -5.131233       16.074446
 H       -24.111088       -4.905909       17.237288
 H       -23.250265       -6.455114       17.177717
 C       -22.288054       -8.110615       13.083517
 O       -21.822456       -9.075034       13.687593
 N       -22.378473       -8.099044       11.756453
 H       -22.777735       -7.285834       11.302827
 C       -21.788448       -9.118711       10.881556
 H       -21.757450      -10.067902       11.401440
 C       -22.677217       -9.296166        9.643412
 H       -22.679993       -8.373925        9.062065
 H       -22.268736      -10.086963        9.009468
 C       -24.121597       -9.685622       10.037736
 H       -24.086803      -10.643241       10.561432
 H       -24.534294       -8.934981       10.718263
 C       -25.054173       -9.769861        8.839486
 O       -25.756668      -10.794281        8.717160
 O       -25.105274       -8.795737        8.053759
 C       -20.334118       -8.773910       10.509751
 O       -19.592447       -9.612312        9.989457
 N       -19.879671       -7.549634       10.822676
 H       -20.514624       -6.921861       11.295583
 C       -18.503195       -7.075732       10.630239
 H       -18.098137       -7.584052        9.758611
 C       -18.444637       -5.563162       10.348640
 H       -18.619314       -4.991915       11.261036
 C       -17.063404       -5.201804        9.797719
 H       -16.872486       -5.754843        8.883172
 H       -17.003105       -4.136589        9.600796
 H       -16.299646       -5.460631       10.536832
 C       -19.477146       -5.111361        9.307157
 H       -20.478043       -5.196405        9.722823
 H       -19.304909       -4.078297        9.032546
 H       -19.416327       -5.741622        8.430188
 C       -17.637850       -7.458020       11.834582
 O       -17.430328       -6.681572       12.767408
 N       -17.094816       -8.680282       11.817671
 H       -17.361998       -9.304660       11.070630
 C       -16.053471       -9.084334       12.772317
 H       -16.425285       -8.934525       13.788735
 H       -15.833704      -10.136104       12.641243
 C       -14.757661       -8.276656       12.611268
 O       -14.573508       -7.582871       11.600895
 N       -13.802812       -8.447609       13.537888
 H       -14.057957       -9.020991       14.334339
 C       -12.490646       -7.742840       13.605189
 H       -12.681523       -6.691465       13.811525
 C       -11.642897       -8.335508       14.755394
 H       -11.491472       -9.403102       14.578729
 H       -10.663347       -7.851681       14.718037
 C       -12.215720       -8.125545       16.157530
 H       -12.401983       -7.066570       16.323605
 H       -13.153258       -8.666186       16.263493
 C       -11.217139       -8.633132       17.214405
 H       -11.052242       -9.703304       17.071091
 H       -10.270674       -8.107928       17.091654
 C       -11.734964       -8.386818       18.642124
 H       -11.966249       -7.327714       18.748425
 H       -12.675276       -8.948248       18.783585
 N       -10.732327       -8.785799       19.672770
 H        -9.866416       -8.267160       19.537060
 H       -11.079066       -8.570032       20.600191
 H       -10.522457       -9.769703       19.622915
 C       -11.646775       -7.780567       12.313812
 O       -10.661465       -7.051732       12.209098
 N       -12.007535       -8.637507       11.355681
 H       -12.865612       -9.137104       11.525686
 C       -11.412250       -8.761136       10.017118
 H       -10.695585       -7.960436        9.840535
 C       -10.659919      -10.091780        9.919294
 H       -11.334334      -10.913396       10.191157
 H       -10.320981      -10.245452        8.900865
 C        -9.443103      -10.116220       10.856401
 H        -8.766728       -9.289844       10.593114
 H        -9.752054       -9.997424       11.899012
 C        -8.700953      -11.438114       10.709387
 H        -9.374039      -12.258312       10.956829
 H        -8.379047      -11.544881        9.680463
 C        -7.488052      -11.472075       11.629342
 H        -6.854575      -10.599648       11.431924
 H        -7.823843      -11.411315       12.675312
 N        -6.718755      -12.705300       11.415243
 H        -6.287447      -12.719494       10.508229
 H        -5.975966      -12.759202       12.103691
 H        -7.267573      -13.548959       11.565697
 C       -12.524458       -8.634950        8.964661
 O       -13.093896       -9.658293        8.554770
 N       -12.880230       -7.402179        8.548054
 C       -12.315565       -6.134326        9.002707
 H       -11.416949       -5.906354        8.426194
 H       -12.084512       -6.141301       10.067421
 C       -13.387039       -5.084616        8.727398
 H       -12.953623       -4.097127        8.564175
 H       -14.099597       -5.063351        9.552347
 C       -14.056954       -5.630348        7.468982
 H       -13.451037       -5.355568        6.607611
 H       -15.073102       -5.253866        7.351130
 C       -14.027765       -7.150349        7.674037
 H       -14.937351       -7.452883        8.193975
 C       -13.941168       -7.899840        6.340385
 O       -14.927712       -8.465134        5.884166
 N       -12.747052       -7.990080        5.754153
 H       -11.956473       -7.541625        6.207981
 C       -12.459152       -8.682333        4.493445
 H       -13.083019       -8.263379        3.703796
 C       -10.990035       -8.413453        4.127516
 H       -10.724028       -9.004267        3.250539
 H       -10.883388       -7.361895        3.857352
 C       -10.014981       -8.703764        5.245214
 N        -9.936140       -8.003405        6.455109
 C        -8.933640       -8.569953        7.142380
 H        -8.587619       -8.248681        8.117134
 N        -8.424254       -9.600751        6.453347
 H        -7.675197      -10.215313        6.788031
 C        -9.090511       -9.702451        5.256077
 H        -8.909256      -10.422279        4.473409
 C       -12.774009      -10.183997        4.543861
 O       -13.417740      -10.687144        3.620762
 N       -12.420495      -10.890114        5.632570
 H       -11.926242      -10.399736        6.355506
 C       -12.815697      -12.292803        5.836710
 H       -12.606185      -12.855432        4.934905
 C       -12.009471      -12.924399        6.994679
 H       -12.207473      -12.369106        7.921258
 H       -12.359905      -13.946902        7.129156
 C       -10.493564      -12.947106        6.719537
 H       -10.329207      -13.360010        5.721590
 H       -10.116269      -11.924494        6.742157
 C        -9.733829      -13.788683        7.748104
 H        -9.970744      -13.431761        8.747041
 H       -10.062865      -14.828464        7.665683
 N        -8.275777      -13.695727        7.550254
 H        -7.867513      -12.760414        7.532624
 C        -7.380154      -14.652551        7.375471
 N        -7.672401      -15.927628        7.391951
 H        -8.618536      -16.231447        7.531684
 H        -6.942148      -16.602655        7.191783
 N        -6.128604      -14.349284        7.166320
 H        -5.812682      -13.362693        7.117980
 H        -5.430392      -15.070076        7.080516
 C       -14.325643      -12.428619        6.070201
 O       -14.955777      -13.322369        5.508909
 N       -14.927874      -11.509306        6.840313
 H       -14.353156      -10.810107        7.288991
 C       -16.388212      -11.470117        7.070293
 H       -16.683746      -12.422535        7.514886
 C       -16.765070      -10.353303        8.052533
 H       -16.592409       -9.381270        7.590107
 H       -17.830135      -10.437233        8.272288
 O       -16.024506      -10.448839        9.254464
 H       -15.354590       -9.755937        9.253365
 C       -17.168135      -11.314926        5.750919
 O       -18.054869      -12.107073        5.460060
 N       -16.788265      -10.345972        4.912422
 H       -16.062954       -9.701204        5.212566
 C       -17.411207      -10.103638        3.608710
 H       -18.491924      -10.051971        3.738641
 C       -16.934671       -8.760407        3.033766
 H       -15.862721       -8.832754        2.843765
 H       -17.431976       -8.619612        2.073966
 C       -17.182030       -7.506214        3.862890
 C       -18.132458       -7.468657        4.903126
 H       -18.729940       -8.333296        5.142545
 C       -18.327429       -6.290435        5.641096
 H       -19.076311       -6.271686        6.414674
 C       -17.575567       -5.138808        5.357248
 H       -17.728985       -4.234052        5.929702
 C       -16.637186       -5.163633        4.313129
 H       -16.063208       -4.277036        4.080613
 C       -16.453518       -6.339371        3.563836
 H       -15.753146       -6.342042        2.745215
 C       -17.147144      -11.237340        2.610984
 O       -18.048901      -11.579489        1.853899
 N       -15.969029      -11.873902        2.638414
 H       -15.248561      -11.556759        3.277590
 C       -15.697872      -13.057980        1.822611
 H       -15.861527      -12.800102        0.772081
 C       -14.235544      -13.456943        2.001854
 H       -14.053644      -13.778253        3.025121
 H       -13.999289      -14.286091        1.323546
 H       -13.584219      -12.615388        1.770849
 C       -16.649332      -14.223124        2.161823
 O       -17.171061      -14.884491        1.271828
 N       -16.919353      -14.461246        3.452011
 H       -16.424049      -13.918941        4.157547
 C       -17.892273      -15.464783        3.881351
 H       -17.668556      -16.396444        3.356125
 C       -17.741417      -15.722987        5.389851
 H       -17.800735      -14.772017        5.925145
 H       -18.554920      -16.352436        5.726741
 C       -16.437407      -16.420895        5.747877
 O       -15.838872      -17.146292        4.964257
 N       -15.970705      -16.264757        6.965912
 H       -15.102737      -16.718126        7.171086
 H       -16.454081      -15.669689        7.608979
 C       -19.327566      -15.104714        3.484264
 O       -20.070974      -15.967732        3.025079
 N       -19.721470      -13.824165        3.586391
 H       -19.092218      -13.160409        4.007309
 C       -21.022568      -13.364672        3.091809
 H       -21.799583      -14.011377        3.511593
 C       -21.272022      -11.918556        3.547240
 H       -20.413614      -11.307186        3.256790
 H       -22.143925      -11.526396        3.027047
 C       -21.506016      -11.777818        5.062080
 H       -20.712971      -12.288816        5.607934
 C       -21.484655      -10.304978        5.464180
 H       -22.295038       -9.777704        4.971564
 H       -21.595425      -10.210171        6.544845
 H       -20.537260       -9.855409        5.173263
 C       -22.845701      -12.377399        5.490842
 H       -22.837374      -13.447842        5.371758
 H       -23.034691      -12.149413        6.550424
 H       -23.657295      -11.943215        4.898563
 C       -21.157724      -13.513089        1.560535
 O       -22.212090      -13.919768        1.082279
 N       -20.093979      -13.262061        0.793440
 H       -19.263193      -12.870057        1.225913
 C       -20.073694      -13.456864       -0.654259
 H       -20.901293      -12.895379       -1.080294
 C       -18.769400      -12.874507       -1.217004
 H       -17.913227      -13.409099       -0.812423
 H       -18.775745      -12.953363       -2.303116
 H       -18.703304      -11.819204       -0.943215
 C       -20.265083      -14.927399       -1.065474
 O       -20.957796      -15.204217       -2.036620
 N       -19.754026      -15.901297       -0.291567
 H       -19.156406      -15.622466        0.490230
 C       -20.014999      -17.342657       -0.516482
 H       -19.728308      -17.593031       -1.539281
 C       -19.183167      -18.200048        0.457754
 H       -19.381056      -17.875490        1.477410
 H       -19.516005      -19.231400        0.371520
 C       -17.677094      -18.160156        0.173430
 H       -17.493748      -18.615198       -0.805456
 H       -17.333817      -17.130138        0.141387
 C       -16.896852      -18.920158        1.256997
 H       -17.124075      -18.476246        2.228754
 H       -17.206034      -19.962845        1.253299
 C       -15.392897      -18.816572        0.984449
 H       -15.184266      -19.250898       -0.000047
 H       -15.111973      -17.770151        0.945872
 N       -14.601236      -19.520723        2.022741
 H       -14.846267      -20.506599        2.054502
 H       -13.608497      -19.456877        1.830643
 H       -14.774559      -19.115595        2.933743
 C       -21.503321      -17.708529       -0.393472
 O       -21.942526      -18.665174       -1.021744
 N       -22.260265      -16.970211        0.419136
 H       -21.807552      -16.212156        0.909646
 C       -23.698137      -17.202984        0.655010
 H       -23.916443      -18.258383        0.532656
 C       -24.065363      -16.797876        2.100150
 H       -23.798872      -15.754377        2.253102
 C       -25.578598      -16.939871        2.349485
 H       -25.900362      -17.969213        2.177967
 H       -25.832806      -16.653078        3.367977
 H       -26.137875      -16.283882        1.681434
 C       -23.277994      -17.646530        3.138000
 H       -23.649534      -18.672813        3.127768
 H       -22.225956      -17.678980        2.857533
 C       -23.338171      -17.100307        4.562997
 H       -24.353863      -17.184196        4.969736
 H       -22.666880      -17.684097        5.200385
 H       -23.023233      -16.061293        4.579081
 C       -24.541552      -16.442602       -0.391018
 O       -25.418636      -17.031904       -1.029959
 N       -24.288895      -15.143765       -0.551615
 H       -23.539948      -14.736536       -0.003944
 C       -25.144472      -14.241303       -1.323846
 H       -26.156876      -14.647850       -1.345221
 C       -25.223038      -12.897322       -0.582470
 H       -24.215433      -12.511055       -0.443771
 H       -25.787086      -12.180478       -1.189910
 C       -25.889139      -13.028349        0.762013
 N       -27.256639      -13.245796        0.961652
 C       -27.424669      -13.361798        2.289059
 H       -28.379868      -13.530042        2.763809
 N       -26.251932      -13.213067        2.918484
 H       -26.120127      -13.255343        3.926571
 C       -25.266247      -13.006926        1.972528
 H       -24.210274      -12.868558        2.144501
 C       -24.733082      -14.078812       -2.790937
 O       -25.595514      -13.854784       -3.639826
 N       -23.454594      -14.248602       -3.128496
 H       -22.782673      -14.470756       -2.400441
 C       -22.903765      -14.114809       -4.483190
 H       -22.595678      -15.106260       -4.831195
 H       -23.683573      -13.751895       -5.159791
 C       -21.697245      -13.175964       -4.580043
 O       -21.260599      -12.591948       -3.592690
 N       -21.127542      -12.992651       -5.791586
 C       -21.609976      -13.539899       -7.045489
 H       -22.672333      -13.319645       -7.205164
 H       -21.451727      -14.617164       -7.066717
 C       -20.779125      -12.867807       -8.144798
 H       -21.227158      -11.913209       -8.420857
 H       -20.655949      -13.514472       -9.015233
 C       -19.451902      -12.631898       -7.424090
 H       -18.877935      -11.837155       -7.891366
 H       -18.884863      -13.562970       -7.398200
 C       -19.872164      -12.258385       -5.995957
 H       -19.115566      -12.619310       -5.291834
 C       -19.975073      -10.732628       -5.851460
 O       -18.951803      -10.059602       -5.723913
 N       -21.190493      -10.193415       -5.861683
 H       -21.980900      -10.813353       -5.920238
 C       -21.507639       -8.788257       -5.612991
 H       -20.617222       -8.271167       -5.251911
 C       -21.981133       -8.136998       -6.927817
 H       -21.226328       -8.285787       -7.693998
 H       -22.878117       -8.666447       -7.257205
 C       -22.321901       -6.639371       -6.818373
 H       -22.949059       -6.461438       -5.957549
 C       -21.073631       -5.764759       -6.679155
 H       -20.453024       -5.873911       -7.565005
 H       -21.375216       -4.726239       -6.627023
 H       -20.515009       -6.037324       -5.792279
 C       -23.062904       -6.176196       -8.072681
 H       -23.977209       -6.747301       -8.188377
 H       -23.316696       -5.117022       -7.996269
 H       -22.441900       -6.317900       -8.952209
 C       -22.581917       -8.755534       -4.522826
 O       -23.660824       -9.300712       -4.731977
 N       -22.288319       -8.151155       -3.374163
 H       -21.380262       -7.729312       -3.267481
 C       -23.224695       -8.103315       -2.230568
 H       -24.176067       -8.498233       -2.575578
 C       -22.759172       -8.982309       -1.044083
 H       -23.553499       -8.954092       -0.295249
 C       -22.626436      -10.445034       -1.498639
 H       -21.767708      -10.548087       -2.162313
 H       -22.481541      -11.092777       -0.635598
 H       -23.525419      -10.753778       -2.020083
 C       -21.458950       -8.487308       -0.379410
 H       -20.639088       -8.626451       -1.084156
 H       -21.551191       -7.424343       -0.167033
 C       -21.116577       -9.186567        0.933682
 H       -20.888395      -10.239168        0.766164
 H       -20.238794       -8.708800        1.377794
 H       -21.945204       -9.100441        1.634870
 C       -23.518026       -6.668327       -1.782269
 O       -22.666725       -5.777554       -1.946290
 N       -24.697159       -6.437188       -1.198202
 H       -25.335033       -7.223390       -1.094307
 C       -25.022465       -5.192293       -0.508775
 H       -24.219450       -4.475102       -0.693702
 C       -26.298817       -4.529935       -1.051653
 H       -26.359484       -3.522454       -0.652394
 H       -26.233278       -4.469748       -2.138062
 O       -27.487644       -5.211977       -0.693191
 H       -27.633820       -5.923925       -1.360920
 C       -25.074686       -5.383591        1.008948
 O       -25.485006       -6.428997        1.519703
 N       -24.621550       -4.357728        1.723907
 H       -24.219694       -3.583383        1.225604
 C       -24.600689       -4.258978        3.180549
 H       -25.314955       -4.954643        3.613188
 C       -23.183201       -4.564959        3.714960
 H       -22.496452       -3.844270        3.286377
 H       -23.175682       -4.416233        4.797007
 C       -22.651552       -5.981160        3.411770
 H       -22.698639       -6.164056        2.346060
 C       -21.195658       -6.074166        3.854162
 H       -21.111897       -5.895838        4.925697
 H       -20.808531       -7.073157        3.620593
 H       -20.587952       -5.345940        3.311142
 C       -23.438557       -7.052096        4.162653
 H       -24.494127       -6.974344        3.917256
 H       -23.084633       -8.027656        3.830352
 H       -23.312199       -6.950460        5.232047
 C       -25.008085       -2.837761        3.580894
 O       -24.703070       -1.862729        2.888307
 N       -25.645546       -2.698478        4.733777
 H       -25.917170       -3.545192        5.230864
 C       -25.989143       -1.413364        5.346739
 H       -25.746576       -0.607415        4.657310
 C       -27.497576       -1.425460        5.616164
 H       -28.028152       -1.718362        4.710246
 H       -27.706169       -2.152412        6.393940
 C       -28.049234       -0.076965        6.078150
 H       -29.094683       -0.199696        6.349959
 H       -27.493490        0.218710        6.965126
 C       -27.944511        1.015207        5.004700
 H       -26.893591        1.184775        4.752292
 H       -28.467096        0.672891        4.112721
 N       -28.526421        2.281542        5.472549
 H       -28.575041        2.405184        6.476367
 C       -28.913445        3.305695        4.712403
 N       -28.703640        3.328987        3.426932
 H       -28.177023        2.602639        2.975166
 H       -28.965557        4.148714        2.903342
 N       -29.524948        4.325667        5.242138
 H       -29.772518        4.370875        6.218286
 H       -29.741776        5.139996        4.687928
 C       -25.142181       -1.224332        6.599661
 O       -25.425411       -1.810745        7.631357
 N       -24.081724       -0.431418        6.535525
 H       -23.936953        0.101820        5.681593
 C       -23.265116       -0.093820        7.701234
 H       -23.347902       -0.888055        8.440988
 C       -21.772717       -0.006107        7.300181
 H       -21.634304        0.827819        6.619001
 H       -21.193903        0.188492        8.203014
 C       -21.216463       -1.289077        6.637484
 H       -21.705372       -1.443964        5.680417
 C       -19.719864       -1.132734        6.383984
 H       -19.181671       -1.024231        7.320559
 H       -19.341703       -2.000435        5.846306
 H       -19.536716       -0.248438        5.769593
 C       -21.413597       -2.543936        7.495777
 H       -22.474470       -2.778463        7.588247
 H       -20.922703       -3.399281        7.030479
 H       -20.987862       -2.388671        8.490384
 C       -23.836285        1.172362        8.341667
 O       -23.513834        2.287164        7.940735
 N       -24.774803        0.983535        9.278909
 H       -25.021076        0.042663        9.542561
 C       -25.562962        2.079856        9.864900
 H       -26.222000        1.675665       10.624632
 H       -24.885689        2.800165       10.336766
 C       -26.416981        2.800413        8.820074
 O       -27.346121        2.236703        8.237124
 N       -26.078800        4.057640        8.534760
 H       -25.330366        4.479481        9.062772
 C       -26.723377        4.878512        7.503061
 H       -27.749342        4.537729        7.378294
 C       -26.820765        6.335247        7.987861
 H       -25.822088        6.736951        8.143353
 H       -27.341057        6.935663        7.236795
 O       -27.545376        6.374470        9.216193
 H       -28.012779        7.206775        9.292367
 C       -26.058113        4.802761        6.121943
 O       -26.556780        5.421797        5.180655
 N       -24.959370        4.050931        5.961932
 H       -24.581287        3.568046        6.773523
 C       -24.212831        3.921898        4.696811
 H       -24.495861        4.737847        4.028513
 C       -22.691843        4.058741        4.926762
 H       -22.355782        3.274383        5.612066
 C       -21.889336        3.913633        3.622797
 H       -22.220509        4.655087        2.890216
 H       -20.829330        4.079470        3.825259
 H       -21.993458        2.919401        3.207152
 C       -22.366165        5.426448        5.527695
 H       -22.805416        5.513262        6.524498
 H       -21.283934        5.533106        5.629634
 H       -22.734364        6.228232        4.886704
 C       -24.525064        2.609539        3.968773
 O       -24.306322        1.528082        4.507567
 N       -24.981577        2.693330        2.720185
 H       -25.134094        3.605628        2.318505
 C       -25.024504        1.532662        1.823132
 H       -25.387865        0.659425        2.379210
 C       -25.990189        1.766956        0.653875
 H       -25.665455        2.640003        0.083394
 C       -26.073938        0.565439       -0.292826
 H       -26.355022       -0.332368        0.258113
 H       -26.821405        0.756071       -1.067776
 H       -25.121794        0.405106       -0.782738
 O       -27.285845        1.994180        1.161748
 H       -27.860369        2.053698        0.396776
 C       -23.603853        1.222130        1.321309
 O       -22.990059        2.058466        0.670231
 N       -23.073700        0.039863        1.625010
 H       -23.647676       -0.630333        2.129707
 C       -21.770191       -0.438133        1.140561
 H       -21.291378        0.338876        0.545097
 C       -20.824442       -0.763082        2.306739
 H       -21.309589       -1.464567        2.986962
 C       -19.483044       -1.348087        1.863507
 H       -19.031141       -0.716640        1.099366
 H       -18.811804       -1.415873        2.720243
 H       -19.626385       -2.350696        1.460600
 O       -20.532366        0.428783        3.003078
 H       -21.365370        0.752959        3.360151
 C       -21.968552       -1.647941        0.237374
 O       -22.662355       -2.595715        0.600182
 N       -21.357470       -1.609532       -0.940903
 H       -20.814114       -0.783337       -1.173320
 C       -21.321249       -2.698745       -1.912653
 H       -22.052547       -3.454353       -1.634015
 C       -21.687954       -2.157593       -3.311817
 H       -20.924343       -1.432915       -3.600208
 C       -21.662931       -3.276308       -4.361453
 H       -22.320045       -4.095492       -4.067855
 H       -21.986729       -2.882711       -5.324265
 H       -20.648619       -3.658160       -4.479121
 C       -23.047419       -1.416836       -3.351378
 H       -22.964382       -0.495167       -2.775668
 H       -23.253563       -1.128212       -4.380716
 C       -24.258852       -2.200206       -2.827668
 H       -24.160845       -2.367342       -1.756341
 H       -25.165543       -1.621597       -3.006346
 H       -24.345524       -3.157533       -3.338206
 C       -19.932089       -3.345342       -1.878793
 O       -18.924509       -2.635701       -1.814384
 N       -19.860088       -4.678524       -1.932694
 H       -20.726185       -5.208391       -1.982397
 C       -18.578524       -5.407354       -1.920812
 H       -17.771013       -4.679063       -1.982169
 C       -18.336832       -6.180681       -0.608645
 H       -19.004490       -7.038035       -0.564221
 C       -16.887470       -6.686220       -0.551767
 H       -16.193548       -5.848484       -0.628193
 H       -16.713602       -7.209284        0.385595
 H       -16.697702       -7.381460       -1.369818
 C       -18.587795       -5.317067        0.636313
 H       -19.635883       -5.021680        0.682002
 H       -18.364307       -5.889350        1.535522
 H       -17.962666       -4.424771        0.606967
 C       -18.447174       -6.306839       -3.147335
 O       -19.196526       -7.270004       -3.318789
 N       -17.471739       -5.978771       -3.993372
 H       -16.895056       -5.179082       -3.744903
 C       -17.020927       -6.772864       -5.142173
 H       -17.881716       -7.232784       -5.629617
 C       -16.306677       -5.855811       -6.153991
 H       -15.528150       -5.309262       -5.631777
 C       -15.637421       -6.624275       -7.297625
 H       -16.357346       -7.276765       -7.778657
 H       -15.235950       -5.923784       -8.029835
 H       -14.811886       -7.226458       -6.920173
 C       -17.283426       -4.827462       -6.737933
 H       -17.632315       -4.156789       -5.953403
 H       -16.783777       -4.229786       -7.499201
 H       -18.139420       -5.329271       -7.181057
 C       -16.084517       -7.876298       -4.649898
 O       -15.107846       -7.587597       -3.954950
 N       -16.384527       -9.128878       -5.002975
 H       -17.250246       -9.281226       -5.512548
 C       -15.762037      -10.318413       -4.397390
 H       -14.849539      -10.012986       -3.885543
 C       -16.692957      -10.915560       -3.330637
 H       -17.561436      -11.363876       -3.814658
 H       -16.158157      -11.695981       -2.787093
 O       -17.130066       -9.929987       -2.407418
 H       -17.822189       -9.412323       -2.839052
 C       -15.328138      -11.409772       -5.391802
 O       -14.835157      -12.441076       -4.947100
 N       -15.450438      -11.194880       -6.709911
 H       -15.851542      -10.325940       -7.026065
 C       -14.849762      -12.060036       -7.746056
 H       -14.007709      -12.592552       -7.300291
 C       -15.825035      -13.136136       -8.243775
 H       -15.250350      -13.919793       -8.737750
 H       -16.352879      -13.580169       -7.398493
 O       -16.746506      -12.611203       -9.185550
 H       -17.136570      -13.361200       -9.650740
 C       -14.295384      -11.254660       -8.930003
 O       -14.624145      -10.076053       -9.114518
 N       -13.450514      -11.900991       -9.740443
 H       -13.239312      -12.868057       -9.536689
 C       -12.754180      -11.277640      -10.867594
 H       -12.169367      -10.436214      -10.490664
 C       -11.781828      -12.310497      -11.450851
 H       -12.330281      -13.173812      -11.832281
 H       -11.219896      -11.860602      -12.269738
 H       -11.081007      -12.639118      -10.682273
 C       -13.701138      -10.726113      -11.954124
 O       -13.450530       -9.647037      -12.480826
 N       -14.806658      -11.411143      -12.264705
 H       -14.931104      -12.313945      -11.828397
 C       -15.769217      -10.992602      -13.292033
 H       -15.241253      -10.832429      -14.224609
 C       -16.805279      -12.104399      -13.511301
 H       -17.277298      -12.361790      -12.560855
 H       -17.588774      -11.715107      -14.178381
 C       -16.248907      -13.369425      -14.160661
 O       -15.260454      -13.281563      -14.924950
 O       -16.830498      -14.447675      -13.919141
 C       -16.483362       -9.681867      -12.935280
 O       -16.640652       -8.788875      -13.768359
 N       -16.848400       -9.522403      -11.662156
 H       -16.657915      -10.277499      -11.015759
 C       -17.466454       -8.292323      -11.153844
 H       -18.278788       -8.009710      -11.824740
 C       -18.067760       -8.546148       -9.760904
 H       -17.268847       -8.837595       -9.080152
 C       -18.766497       -7.305160       -9.203038
 H       -19.649284       -7.069978       -9.799340
 H       -19.057192       -7.507195       -8.173712
 H       -18.098297       -6.446487       -9.212200
 C       -19.110138       -9.670934       -9.776595
 H       -18.646194      -10.617078      -10.053980
 H       -19.551428       -9.779295       -8.787239
 H       -19.896862       -9.440554      -10.492740
 C       -16.456135       -7.134253      -11.149816
 O       -16.803566       -6.014729      -11.530719
 N       -15.190294       -7.395564      -10.796272
 H       -14.955959       -8.334052      -10.491410
 C       -14.107342       -6.412029      -10.904047
 H       -14.407699       -5.506246      -10.376391
 C       -12.861256       -6.976228      -10.207652
 H       -12.513839       -7.876525      -10.715971
 H       -12.063265       -6.233715      -10.225503
 H       -13.092391       -7.222467       -9.170565
 C       -13.820321       -6.018102      -12.369737
 O       -13.665185       -4.834697      -12.675779
 N       -13.822337       -6.991217      -13.288684
 H       -13.914415       -7.944405      -12.946189
 C       -13.692256       -6.810943      -14.743818
 H       -12.731760       -6.345717      -14.960857
 C       -13.720159       -8.215708      -15.380449
 H       -12.939718       -8.805106      -14.901746
 H       -14.665670       -8.693880      -15.148395
 C       -13.518548       -8.320195      -16.898405
 H       -14.392068       -7.918204      -17.413166
 H       -12.634620       -7.755213      -17.191986
 C       -13.331437       -9.808456      -17.259167
 H       -12.446013      -10.182916      -16.744509
 H       -14.191879      -10.378176      -16.900881
 C       -13.170277      -10.048141      -18.765217
 H       -14.137449       -9.885516      -19.249111
 H       -12.455583       -9.322694      -19.166899
 N       -12.681180      -11.423125      -19.043985
 H       -13.128375      -12.111474      -18.452492
 H       -12.819876      -11.675963      -20.013502
 H       -11.673146      -11.466904      -18.879519
 C       -14.766916       -5.866327      -15.280519
 O       -14.448981       -4.941772      -16.025351
 N       -16.022377       -6.026123      -14.860127
 H       -16.247540       -6.853606      -14.314344
 C       -17.106434       -5.124884      -15.276275
 H       -17.037769       -4.990065      -16.358177
 C       -18.475878       -5.763307      -14.982442
 H       -18.490007       -6.781020      -15.382270
 H       -18.653290       -5.796605      -13.908747
 C       -19.577524       -4.933382      -15.669893
 H       -19.556313       -3.917917      -15.282097
 H       -19.341440       -4.890110      -16.727530
 C       -20.983038       -5.505970      -15.509343
 O       -21.896490       -4.685808      -15.277944
 O       -21.147821       -6.735141      -15.675741
 C       -16.973883       -3.734934      -14.643604
 O       -17.036449       -2.730260      -15.350370
 N       -16.683571       -3.669809      -13.340124
 H       -16.622028       -4.539943      -12.816595
 C       -16.449421       -2.416276      -12.618978
 H       -17.371140       -1.835471      -12.636615
 C       -16.120312       -2.731008      -11.148360
 H       -17.005543       -3.161939      -10.678345
 H       -15.316833       -3.464737      -11.099942
 C       -15.684922       -1.496695      -10.350897
 H       -14.707685       -1.168804      -10.708316
 H       -16.401176       -0.696688      -10.524828
 S       -15.573158       -1.777592       -8.565872
 C       -14.981938       -0.150295       -8.038571
 H       -15.708905        0.612613       -8.317611
 H       -14.850458       -0.147849       -6.956271
 H       -14.026876        0.062803       -8.519309
 C       -15.365707       -1.553681      -13.283886
 O       -15.625579       -0.389504      -13.586893
 N       -14.175455       -2.104165      -13.540645
 H       -14.017376       -3.071403      -13.269924
 C       -13.038694       -1.319362      -14.033117
 H       -13.119608       -0.319866      -13.608582
 C       -11.727510       -1.914683      -13.512616
 H       -11.656572       -2.960524      -13.816762
 H       -10.892760       -1.376976      -13.964454
 C       -11.601024       -1.796526      -12.006877
 C       -11.541827       -0.520849      -11.410906
 H       -11.563222        0.370578      -12.022499
 C       -11.458517       -0.400310      -10.014903
 H       -11.414494        0.574612       -9.556398
 C       -11.433327       -1.550487       -9.212679
 H       -11.382595       -1.449182       -8.142099
 C       -11.471791       -2.825201       -9.801870
 H       -11.441478       -3.711212       -9.184953
 C       -11.551323       -2.947784      -11.198915
 H       -11.570979       -3.929013      -11.649106
 C       -13.008259       -1.110277      -15.549870
 O       -12.619585       -0.025894      -15.981248
 N       -13.439719       -2.078678      -16.369116
 H       -13.735518       -2.971004      -15.985439
 C       -13.534132       -1.854854      -17.818050
 H       -12.650560       -1.308987      -18.153008
 C       -13.605741       -3.185048      -18.591850
 H       -14.486908       -3.734270      -18.262064
 H       -13.748542       -2.952726      -19.648422
 C       -12.373832       -4.099416      -18.466618
 H       -12.191018       -4.340139      -17.420036
 C       -12.653309       -5.395947      -19.230202
 H       -12.825285       -5.183821      -20.285334
 H       -11.803487       -6.069390      -19.134729
 H       -13.531448       -5.881890      -18.807142
 C       -11.120527       -3.448549      -19.055878
 H       -10.837705       -2.577722      -18.465569
 H       -10.289559       -4.151385      -19.031670
 H       -11.297636       -3.142968      -20.086641
 C       -14.741463       -0.981628      -18.173227
 O       -14.608310        0.008061      -18.894943
 N       -15.938601       -1.350903      -17.696386
 H       -16.003002       -2.109484      -17.027279
 C       -17.193724       -0.776431      -18.218645
 H       -16.996035       -0.339163      -19.206329
 C       -18.267675       -1.867131      -18.405987
 H       -18.577629       -2.244952      -17.437338
 H       -19.132025       -1.405425      -18.884869
 C       -17.792906       -3.051578      -19.268066
 H       -17.328407       -2.672984      -20.179113
 H       -17.064825       -3.635418      -18.713594
 C       -18.976650       -3.953616      -19.663378
 H       -19.529968       -4.238862      -18.772209
 H       -19.648169       -3.405727      -20.327433
 C       -18.489134       -5.219862      -20.377981
 H       -18.013596       -4.920398      -21.317602
 H       -17.729551       -5.714851      -19.763397
 N       -19.590157       -6.155816      -20.668383
 H       -20.424238       -5.669877      -20.992680
 H       -19.313538       -6.767229      -21.430128
 H       -19.815716       -6.731513      -19.854076
 C       -17.730570        0.373919      -17.370117
 O       -18.420477        1.244446      -17.905851
 N       -17.465311        0.422364      -16.052662
 H       -16.915609       -0.331188      -15.653361
 C       -18.136066        1.369909      -15.121001
 H       -18.822912        1.995383      -15.692769
 C       -18.990700        0.622163      -14.077944
 H       -18.322603        0.297886      -13.280936
 H       -19.697117        1.327907      -13.640594
 C       -19.763535       -0.624959      -14.518815
 H       -19.041634       -1.368481      -14.845041
 H       -20.250322       -1.018381      -13.628122
 C       -20.854460       -0.482261      -15.589779
 H       -21.704845        0.057544      -15.169885
 H       -20.482534        0.031597      -16.475992
 C       -21.221272       -1.934852      -15.923882
 H       -20.518047       -2.334309      -16.655937
 H       -21.089485       -2.517392      -15.006655
 N       -22.612576       -2.166118      -16.360283
 H       -22.809752       -1.817561      -17.283924
 H       -22.787092       -3.169964      -16.285526
 H       -23.242601       -1.729107      -15.690058
 C       -17.219202        2.367556      -14.391368
 O       -17.711210        3.126689      -13.560658
 N       -15.911336        2.392640      -14.657347
 H       -15.555383        1.694112      -15.290508
 C       -14.945769        3.081598      -13.781243
 H       -15.006708        2.624414      -12.791570
 C       -13.518533        2.853837      -14.299550
 H       -13.302076        1.789477      -14.258843
 H       -13.465942        3.172300      -15.342955
 C       -12.446084        3.597296      -13.490249
 O       -12.253511        3.311664      -12.284974
 O       -11.778750        4.473897      -14.091265
 C       -15.216341        4.584796      -13.586007
 O       -15.007162        5.076807      -12.483687
 N       -15.702945        5.324642      -14.595633
 H       -15.901467        4.865811      -15.473155
 C       -15.934043        6.776433      -14.459570
 H       -15.001005        7.209768      -14.099420
 C       -16.225662        7.460247      -15.805393
 H       -15.406902        7.269700      -16.497196
 H       -17.131220        7.054836      -16.253090
 C       -16.379543        8.952789      -15.623172
 N       -15.339274        9.836239      -15.313490
 C       -15.932709       11.012905      -15.046026
 H       -15.410881       11.910408      -14.739075
 N       -17.267305       10.914175      -15.174929
 H       -17.937115       11.652147      -14.964198
 C       -17.567968        9.618991      -15.533733
 H       -18.554253        9.189678      -15.646873
 C       -16.962523        7.158355      -13.374922
 O       -16.560383        7.829651      -12.420566
 N       -18.245039        6.738541      -13.432035
 C       -18.908653        5.987678      -14.491445
 H       -18.303938        5.162019      -14.859690
 H       -19.153742        6.662894      -15.311668
 C       -20.206245        5.463547      -13.876222
 H       -20.015247        4.541463      -13.325604
 H       -20.981066        5.310931      -14.628217
 C       -20.568140        6.584177      -12.903833
 H       -21.242039        6.248505      -12.116063
 H       -21.021980        7.410990      -13.452760
 C       -19.204575        7.019612      -12.358590
 H       -19.231831        8.092558      -12.163163
 C       -18.868923        6.318147      -11.030098
 O       -19.493505        6.620552      -10.020757
 N       -17.880850        5.416222      -10.991809
 H       -17.436598        5.158741      -11.863473
 C       -17.360886        4.794625       -9.766653
 H       -18.015694        5.054275       -8.933437
 C       -17.397448        3.258075       -9.920508
 H       -16.662443        2.976036      -10.676287
 H       -17.090454        2.811418       -8.973930
 C       -18.760698        2.650908      -10.323457
 H       -19.056286        3.019726      -11.303898
 C       -18.629230        1.130486      -10.405996
 H       -18.376255        0.717641       -9.429230
 H       -19.568581        0.697525      -10.750150
 H       -17.845697        0.882626      -11.119242
 C       -19.883827        2.965917       -9.335619
 H       -20.091269        4.033880       -9.345557
 H       -20.795147        2.445853       -9.631447
 H       -19.602203        2.654277       -8.333234
 C       -15.964372        5.329333       -9.365649
 O       -15.262493        4.686282       -8.583511
 N       -15.512636        6.465015       -9.918598
 H       -16.095573        6.903728      -10.620995
 C       -14.141055        6.987913       -9.733555
 H       -13.482981        6.154604       -9.504592
 C       -13.608442        7.611016      -11.022327
 H       -12.560832        7.865461      -10.861191
 H       -13.650722        6.894250      -11.837154
 O       -14.308636        8.785049      -11.380478
 H       -15.173704        8.525896      -11.758540
 C       -13.960940        7.990510       -8.590729
 O       -12.821513        8.286615       -8.213093
 N       -15.045233        8.513045       -8.016700
 H       -15.951962        8.204797       -8.336301
 C       -14.969468        9.331444       -6.808317
 H       -14.050606        9.916454       -6.857193
 C       -16.139156       10.339131       -6.784365
 H       -17.071230        9.836370       -7.048058
 H       -16.253479       10.762108       -5.788010
 C       -15.891001       11.499588       -7.745141
 O       -14.757772       11.880107       -8.012167
 N       -16.909960       12.126179       -8.275315
 H       -16.724693       12.828014       -8.963859
 H       -17.884821       11.870286       -8.078615
 C       -14.791249        8.464377       -5.548098
 O       -14.917484        7.239180       -5.576303
 N       -14.389173        9.103237       -4.446936
 H       -14.332207       10.110602       -4.479353
 C       -13.981910        8.448697       -3.194738
 H       -13.608696        7.445998       -3.411609
 C       -12.848151        9.277537       -2.562668
 H       -13.101372       10.338157       -2.620305
 H       -12.741613        9.024893       -1.507136
 C       -11.505957        9.039158       -3.268949
 H       -11.663917        8.873596       -4.335298
 H       -10.885513        9.924641       -3.156241
 C       -10.788359        7.831869       -2.653787
 H       -10.481650        8.081800       -1.636937
 H       -11.483899        7.003116       -2.594158
 N        -9.596084        7.457142       -3.428199
 H        -8.878003        8.173579       -3.494012
 C        -9.335950        6.304511       -4.009233
 N       -10.170695        5.305701       -4.008614
 H       -11.007816        5.335731       -3.442101
 H        -9.884347        4.434596       -4.444717
 N        -8.214818        6.112575       -4.630781
 H        -7.537334        6.863322       -4.766978
 H        -8.095331        5.232375       -5.123977
 C       -15.140702        8.288477       -2.214510
 O       -15.983105        9.179459       -2.095557
 N       -15.124457        7.196294       -1.448399
 H       -14.374309        6.536792       -1.608576
 C       -15.671913        7.238613       -0.080915
 H       -16.520947        7.921024       -0.051881
 C       -16.177664        5.873791        0.411442
 H       -15.380126        5.135487        0.379260
 C       -16.743414        5.953191        1.829645
 H       -17.472837        6.759410        1.903045
 H       -17.235905        5.015310        2.079893
 H       -15.939195        6.110700        2.548394
 O       -17.237234        5.453021       -0.411874
 H       -16.866777        4.987129       -1.179563
 C       -14.575306        7.801713        0.821885
 O       -13.406754        7.486000        0.614372
 N       -14.924827        8.677705        1.765721
 H       -15.903913        8.849543        1.934634
 C       -13.964655        9.470944        2.547391
 H       -12.954762        9.097273        2.382304
 C       -13.977034       10.954261        2.085500
 H       -14.965180       11.367509        2.296045
 C       -12.942957       11.770801        2.879950
 H       -11.933514       11.438712        2.633218
 H       -13.039551       12.831006        2.652967
 H       -13.103641       11.661099        3.950828
 C       -13.717428       11.106900        0.565955
 H       -12.726164       10.725089        0.325874
 H       -14.449622       10.519532        0.013786
 C       -13.828989       12.545378        0.043493
 H       -12.992792       13.147934        0.397999
 H       -13.805610       12.533469       -1.046304
 H       -14.768988       12.990296        0.370927
 C       -14.322819        9.332946        4.038131
 O       -15.391968        9.822091        4.421691
 N       -13.479464        8.697398        4.877910
 C       -12.313478        7.904397        4.506339
 H       -11.459547        8.561490        4.337518
 H       -12.503758        7.301058        3.617620
 C       -12.038099        6.990055        5.699616
 H       -10.982232        6.726296        5.774302
 H       -12.655584        6.093210        5.627513
 C       -12.498287        7.834976        6.885210
 H       -11.698628        8.522855        7.166142
 H       -12.780248        7.213858        7.736622
 C       -13.697769        8.611189        6.324773
 H       -14.606939        8.036753        6.510161
 C       -13.823428        9.986214        6.992238
 O       -13.321491       10.994422        6.485644
 N       -14.460628       10.058429        8.159922
 H       -14.901591        9.215814        8.534278
 C       -14.508580       11.296598        8.938578
 H       -14.893129       12.095341        8.301962
 C       -15.472321       11.104629       10.117345
 H       -16.458307       10.826315        9.743907
 H       -15.108292       10.296545       10.744768
 C       -15.590203       12.350488       10.977316
 O       -14.935888       12.499992       11.992317
 N       -16.431833       13.285233       10.605410
 H       -16.519726       14.074465       11.230163
 H       -16.968460       13.171813        9.766306
 C       -13.106184       11.724815        9.409249
 O       -12.816804       12.921670        9.435349
 N       -12.222604       10.772114        9.731348
 H       -12.486603        9.802646        9.621412
 C       -10.900535       11.057359       10.301475
 H       -11.053665       11.642983       11.199037
 C       -10.211463        9.759135       10.733878
 H        -9.262476        9.996186       11.217431
 H       -10.855111        9.257817       11.456428
 O        -9.982775        8.881689        9.652345
 H        -9.517718        8.101912       10.014464
 C       -10.019970       11.906774        9.381808
 O        -9.476283       12.915349        9.828263
 N        -9.961184       11.598706        8.083983
 H       -10.407842       10.740842        7.790899
 C        -9.177448       12.358781        7.085756
 H        -8.186501       12.520585        7.511829
 C        -8.968473       11.549514        5.789144
 H        -8.393616       12.152345        5.086250
 C        -8.157382       10.281123        6.070477
 H        -8.671062        9.641511        6.788473
 H        -8.010206        9.722734        5.148609
 H        -7.179068       10.555450        6.463467
 C       -10.284935       11.163716        5.111772
 H       -10.885262       12.055055        4.937657
 H       -10.071906       10.689276        4.154242
 H       -10.842846       10.466698        5.734007
 C        -9.714799       13.770828        6.787384
 O        -9.127941       14.481494        5.976980
 N       -10.784504       14.222438        7.459409
 H       -11.234849       13.591665        8.108746
 C       -11.167580       15.652260        7.481566
 H       -10.979135       16.048691        6.487920
 C       -12.665842       15.876231        7.755619
 H       -12.877053       16.936417        7.611257
 C       -13.562786       15.087347        6.800901
 H       -13.430818       14.015107        6.945354
 H       -14.605822       15.345391        6.979675
 H       -13.307362       15.335854        5.771054
 O       -13.053591       15.534558        9.069198
 H       -12.952314       14.563931        9.147892
 C       -10.296957       16.508062        8.416859
 O       -10.410614       17.736080        8.413768
 N        -9.389200       15.886399        9.180646
 H        -9.352079       14.874811        9.155089
 C        -8.311298       16.564949        9.898265
 H        -8.737045       17.149170       10.714999
 C        -7.386751       15.490141       10.481877
 H        -7.047283       14.819014        9.690877
 H        -6.512900       15.966877       10.922494
 H        -7.909464       14.909729       11.242125
 C        -7.520036       17.509560        8.971252
 O        -7.092741       17.103893        7.892499
 N        -7.348234       18.773376        9.375910
 H        -7.717416       19.045696       10.274342
 C        -6.559544       19.775894        8.641166
 H        -6.531270       20.694635        9.226800
 H        -5.534759       19.412357        8.546554
 C        -7.053934       20.137890        7.229020
 O        -6.371543       20.888563        6.539545
 N        -8.214820       19.630289        6.788564
 H        -8.731073       19.046005        7.431331
 C        -8.636621       19.574471        5.375234
 H        -9.582968       19.034960        5.380885
 C        -8.944114       20.973619        4.794511
 H        -8.130844       21.667957        4.998518
 H        -9.024075       20.901514        3.712130
 C       -10.257875       21.580324        5.272333
 O       -11.168986       20.842764        5.714162
 O       -10.475020       22.784706        5.005749
 C        -7.760726       18.694305        4.455457
 O        -7.788743       18.850277        3.235009
 N        -7.059452       17.696821        5.005086
 H        -7.070861       17.607351        6.016683
 C        -6.263982       16.704378        4.257219
 H        -5.393677       17.194380        3.819231
 C        -5.766519       15.678833        5.289958
 H        -5.231020       16.217245        6.073519
 H        -6.624335       15.195882        5.756003
 C        -4.833968       14.609712        4.785132
 N        -3.482952       14.794478        4.495343
 C        -2.993955       13.575500        4.226773
 H        -1.974212       13.371296        3.932968
 N        -3.959074       12.648444        4.330691
 H        -3.823094       11.648707        4.168491
 C        -5.133242       13.282648        4.672240
 H        -6.085786       12.820450        4.877709
 C        -7.051828       16.049007        3.102096
 O        -6.527309       15.838300        2.003328
 N        -8.358476       15.816498        3.274371
 H        -8.757431       15.989841        4.190716
 C        -9.243223       15.305894        2.216279
 H        -8.760022       14.423186        1.812542
 C       -10.583792       14.870964        2.825316
 H       -11.125895       14.297196        2.073536
 H       -10.401117       14.210151        3.671838
 C       -11.460377       16.014578        3.275323
 N       -11.099152       16.998758        4.194040
 C       -12.164099       17.797401        4.325226
 H       -12.187371       18.668753        4.964406
 N       -13.169212       17.373690        3.537753
 H       -14.081071       17.802794        3.455011
 C       -12.741618       16.247841        2.867939
 H       -13.302803       15.652571        2.160880
 C        -9.475596       16.267214        1.030073
 O        -9.872020       15.811289       -0.042146
 N        -9.228025       17.575945        1.191583
 H        -8.895406       17.872074        2.107168
 C        -9.286583       18.604763        0.128172
 H        -9.959406       18.259117       -0.656334
 C        -9.827001       19.941032        0.688511
 H        -9.066179       20.379250        1.334045
 H        -9.983329       20.625807       -0.146731
 C       -11.134429       19.854694        1.491416
 H       -11.915977       19.398495        0.882324
 H       -10.957411       19.236092        2.369058
 C       -11.586737       21.249962        1.959844
 H       -10.739402       21.759489        2.419454
 H       -11.919085       21.839851        1.103882
 C       -12.722131       21.129177        2.985590
 H       -13.647738       20.863056        2.469207
 H       -12.464297       20.322783        3.676693
 N       -12.899325       22.369205        3.780250
 H       -13.102832       23.171221        3.203817
 H       -13.607836       22.240601        4.489422
 H       -12.033583       22.565844        4.295266
 C        -7.923954       18.865719       -0.540232
 O        -7.856928       19.662239       -1.482691
 N        -6.840590       18.274332       -0.027933
 H        -6.986749       17.674667        0.772912
 C        -5.454983       18.688192       -0.310748
 H        -5.447298       19.372913       -1.157322
 C        -4.923673       19.460821        0.921208
 H        -4.896774       18.758087        1.753198
 H        -3.900946       19.785774        0.729505
 C        -5.763949       20.688200        1.361216
 H        -6.801535       20.391459        1.463991
 C        -5.325072       21.240702        2.714124
 H        -4.256492       21.457390        2.704653
 H        -5.887600       22.139774        2.960134
 H        -5.527986       20.495504        3.481976
 C        -5.733612       21.857275        0.376954
 H        -5.868104       21.501842       -0.638932
 H        -6.535578       22.550564        0.625168
 H        -4.784840       22.384058        0.458370
 C        -4.538564       17.516794       -0.738138
 O        -3.583229       17.737505       -1.474238
 N        -4.871355       16.275013       -0.371166
 H        -5.627787       16.182802        0.290949
 C        -4.308966       15.023440       -0.935447
 H        -3.219978       15.072506       -0.900227
 C        -4.776802       13.800789       -0.128576
 H        -4.542925       12.894755       -0.680544
 C        -4.097567       13.696035        1.221455
 H        -4.332926       14.560362        1.838646
 H        -4.429221       12.783039        1.712925
 H        -3.019129       13.653416        1.092155
 O        -6.171384       13.817232        0.088683
 H        -6.314500       14.491701        0.774633
 C        -4.724451       14.762490       -2.389067
 O        -5.753637       15.260049       -2.845815
 N        -3.998043       13.892322       -3.110146
 H        -3.215666       13.424532       -2.654131
 C        -4.525893       13.288559       -4.347596
 H        -5.126865       14.042403       -4.856876
 C        -3.393493       12.898913       -5.323044
 H        -3.783560       12.991808       -6.337570
 H        -2.568310       13.604709       -5.221373
 C        -2.865777       11.464826       -5.169956
 H        -2.468017       11.342103       -4.164715
 H        -3.697821       10.772945       -5.295253
 S        -1.593894       10.963869       -6.360904
 C        -0.177666       11.860436       -5.680234
 H        -0.081180       11.645848       -4.615321
 H         0.733221       11.548303       -6.188026
 H        -0.318239       12.931029       -5.825309
 C        -5.471399       12.113891       -4.043887
 O        -6.419854       11.889106       -4.797977
 N        -5.237604       11.384539       -2.942581
 H        -4.383902       11.573348       -2.415710
 C        -6.041394       10.220518       -2.552605
 H        -5.936569        9.454854       -3.321727
 C        -5.564626        9.619934       -1.222497
 H        -5.351832       10.412813       -0.502743
 H        -6.354131        8.985357       -0.816124
 O        -4.421416        8.815125       -1.415198
 H        -3.618494        9.338317       -1.157596
 C        -7.530457       10.540588       -2.446203
 O        -8.326715        9.876549       -3.106025
 N        -7.932745       11.525964       -1.636266
 H        -7.238844       12.061097       -1.125558
 C        -9.349823       11.723822       -1.290279
 H        -9.862428       10.767893       -1.374990
 C        -9.454531       12.133892        0.176227
 H        -8.989058       13.110589        0.266547
 H       -10.505742       12.228329        0.450112
 C        -8.795760       11.180323        1.127349
 C        -7.675800       11.437323        1.839370
 H        -7.126192       12.370164        1.836857
 N        -7.297184       10.308669        2.529841
 H        -6.429593       10.249213        3.069551
 C        -8.164103        9.263576        2.319758
 C        -8.194624        7.944149        2.789224
 H        -7.424104        7.593312        3.457375
 C        -9.240181        7.098168        2.387855
 H        -9.283686        6.079696        2.750743
 C       -10.232076        7.584446        1.518159
 H       -11.035541        6.929182        1.212051
 C       -10.189857        8.914367        1.050783
 H       -10.962642        9.269727        0.389711
 C        -9.151649        9.792597        1.436729
 C       -10.111644       12.698362       -2.198690
 O       -11.338129       12.602930       -2.271465
 N        -9.419879       13.591284       -2.918969
 H        -8.416155       13.619621       -2.812596
 C       -10.055437       14.552283       -3.829681
 H       -10.706943       15.176709       -3.222616
 C        -8.988987       15.425501       -4.524509
 H        -8.109256       14.810383       -4.723965
 H        -9.376581       15.748576       -5.492306
 C        -8.560403       16.687647       -3.756740
 H        -8.187120       16.420509       -2.768847
 C        -7.461518       17.395168       -4.551192
 H        -7.849413       17.749636       -5.504726
 H        -7.075154       18.224693       -3.962560
 H        -6.641056       16.703880       -4.739503
 C        -9.713116       17.688650       -3.615563
 H       -10.460459       17.302422       -2.924418
 H        -9.342030       18.627985       -3.214918
 H       -10.166542       17.883163       -4.586967
 C       -10.915797       13.857760       -4.906268
 O       -10.511691       12.814976       -5.433575
 N       -12.066213       14.438776       -5.305973
 C       -12.669891       15.655853       -4.777445
 H       -11.932321       16.442747       -4.637589
 H       -13.167189       15.432107       -3.832494
 C       -13.698237       16.104067       -5.815544
 H       -13.216359       16.741217       -6.559268
 H       -14.540444       16.621264       -5.355177
 C       -14.122312       14.785697       -6.459926
 H       -14.524569       14.934933       -7.463133
 H       -14.859429       14.290420       -5.825906
 C       -12.823780       13.972408       -6.463799
 H       -13.059935       12.914950       -6.347706
 C       -12.035179       14.164328       -7.768226
 O       -11.138728       15.010480       -7.861850
 N       -12.391936       13.393493       -8.798317
 H       -13.190851       12.776134       -8.676085
 C       -11.774219       13.481705      -10.131016
 H       -10.693762       13.391185      -10.009979
 C       -12.234513       12.320172      -11.032264
 H       -13.324021       12.303561      -11.078577
 C       -11.687876       12.435652      -12.462242
 H       -10.599105       12.475325      -12.443070
 H       -12.008027       11.571143      -13.043628
 H       -12.079354       13.333341      -12.940480
 C       -11.741720       10.989215      -10.446638
 H       -12.220175       10.806115       -9.485728
 H       -12.013475       10.175403      -11.113035
 H       -10.657655       11.005103      -10.322277
 C       -12.066485       14.858590      -10.737815
 O       -13.204075       15.186207      -11.069572
 N       -11.022563       15.682972      -10.823885
 H       -10.127169       15.327046      -10.523984
 C       -11.098557       17.141615      -10.985720
 H       -11.935805       17.389286      -11.637493
 C       -11.325871       17.778318       -9.604648
 H       -11.385960       18.862175       -9.705060
 H       -12.267023       17.418400       -9.184860
 O       -10.261061       17.449839       -8.726878
 H       -10.495542       16.593040       -8.313411
 C        -9.791205       17.691830      -11.582407
 O        -8.769783       17.004236      -11.506523
 N        -9.756013       18.923403      -12.136938
 C       -10.891827       19.794773      -12.406404
 H       -11.151918       20.348730      -11.503153
 H       -11.755796       19.238945      -12.772058
 C       -10.409290       20.765671      -13.483364
 H       -10.938810       21.717245      -13.437094
 H       -10.521646       20.309175      -14.468136
 C        -8.925619       20.923105      -13.154080
 H        -8.810379       21.648312      -12.345946
 H        -8.347466       21.234015      -14.025519
 C        -8.526214       19.520861      -12.678174
 H        -8.206652       18.935425      -13.540275
 C        -7.367567       19.573284      -11.669097
 O        -6.229106       19.283173      -12.027394
 N        -7.671779       19.830017      -10.390183
 H        -8.627819       20.069374      -10.177580
 C        -6.714609       19.786388       -9.275442
 H        -5.904204       20.492214       -9.475756
 C        -7.458461       20.231642       -8.006293
 H        -7.900226       21.213348       -8.190726
 H        -8.263971       19.528791       -7.783957
 C        -6.533460       20.337729       -6.791027
 H        -6.127381       19.355082       -6.546983
 H        -5.708653       21.012432       -7.027770
 C        -7.305112       20.883423       -5.584166
 H        -7.725929       21.859472       -5.833463
 H        -8.107944       20.199600       -5.305615
 C        -6.319162       21.035419       -4.431847
 H        -5.892316       20.062826       -4.172760
 H        -5.495545       21.673857       -4.771885
 N        -6.925465       21.659861       -3.238061
 H        -7.352579       20.972776       -2.620760
 H        -6.150840       22.118141       -2.745049
 H        -7.569347       22.393650       -3.484076
 C        -6.068380       18.402723       -9.128663
 O        -4.847691       18.276176       -9.199024
 N        -6.890975       17.353489       -9.030212
 H        -7.886378       17.528172       -9.009405
 C        -6.424996       15.961184       -9.012942
 H        -5.736848       15.833089       -8.175368
 C        -7.630951       15.035644       -8.776707
 H        -8.009722       15.207137       -7.767726
 H        -8.424401       15.312043       -9.469299
 C        -7.383343       13.567445       -8.952518
 C        -6.987158       12.708968       -7.985218
 H        -6.814749       12.978129       -6.949707
 N        -6.809964       11.446605       -8.520636
 H        -6.468760       10.646128       -7.980962
 C        -7.097756       11.427085       -9.867937
 C        -7.060668       10.420032      -10.842409
 H        -6.750100        9.419473      -10.580863
 C        -7.396570       10.737295      -12.169288
 H        -7.348015        9.972076      -12.932748
 C        -7.770750       12.051406      -12.504790
 H        -8.017505       12.290443      -13.529786
 C        -7.807510       13.056430      -11.517710
 H        -8.082775       14.064988      -11.785330
 C        -7.465015       12.771951      -10.176134
 C        -5.631874       15.599596      -10.283496
 O        -4.592823       14.946242      -10.185282
 N        -6.038487       16.090090      -11.467386
 H        -6.895000       16.634377      -11.487988
 C        -5.268868       15.904150      -12.711547
 H        -5.101173       14.835513      -12.857941
 C        -5.991998       16.461262      -13.947042
 H        -6.169328       17.525410      -13.802899
 H        -5.307479       16.363422      -14.792652
 C        -7.315636       15.787385      -14.344367
 H        -7.168472       14.717236      -14.494866
 H        -8.069749       15.947467      -13.581211
 C        -7.754113       16.444939      -15.657207
 H        -7.607041       17.523485      -15.567316
 H        -7.101122       16.071527      -16.445120
 N        -9.155799       16.193270      -16.036421
 H        -9.632547       15.396047      -15.632066
 C        -9.850924       16.895613      -16.914522
 N        -9.326689       17.900070      -17.559422
 H        -8.320540       18.030327      -17.487532
 H        -9.883506       18.496101      -18.150944
 N       -11.089178       16.582983      -17.157568
 H       -11.455612       15.744652      -16.716213
 H       -11.628812       17.071444      -17.855507
 C        -3.877416       16.539967      -12.630132
 O        -2.920612       15.878317      -13.021766
 N        -3.731047       17.771988      -12.124566
 H        -4.555457       18.290323      -11.838722
 C        -2.408032       18.402845      -11.998389
 H        -1.920622       18.303082      -12.968676
 C        -2.523000       19.914555      -11.679677
 H        -3.462995       20.305140      -12.069466
 H        -2.519824       20.069941      -10.600677
 C        -1.405688       20.736420      -12.331118
 O        -1.059707       20.518799      -13.486218
 N        -0.818510       21.692913      -11.644505
 H        -0.112028       22.279310      -12.104225
 H        -1.086209       21.912863      -10.701028
 C        -1.530414       17.639950      -10.988740
 O        -0.366529       17.376328      -11.278693
 N        -2.092186       17.168394       -9.868272
 H        -3.048131       17.435959       -9.649576
 C        -1.361118       16.327196       -8.907594
 H        -0.476010       16.867624       -8.567263
 C        -2.241926       16.030083       -7.681296
 H        -3.143374       15.516527       -8.015819
 H        -1.693730       15.331649       -7.046910
 C        -2.668145       17.193113       -6.791810
 C        -2.237779       18.522238       -7.004721
 H        -1.592708       18.778345       -7.830046
 C        -2.625038       19.543093       -6.118827
 H        -2.285084       20.557720       -6.275746
 C        -3.418345       19.243479       -5.001562
 H        -3.663096       20.021847       -4.296374
 C        -3.856524       17.927757       -4.785433
 H        -4.444145       17.688313       -3.909786
 C        -3.486998       16.910702       -5.680904
 H        -3.807166       15.899443       -5.488261
 C        -0.861319       15.015888       -9.546193
 O         0.315897       14.670019       -9.403636
 N        -1.712682       14.305861      -10.305882
 H        -2.677506       14.625859      -10.361416
 C        -1.322248       13.093883      -11.056938
 H        -0.796678       12.419473      -10.380342
 C        -2.572477       12.365164      -11.596278
 H        -3.143075       13.066089      -12.208104
 H        -2.251214       11.554741      -12.249901
 C        -3.523912       11.769090      -10.534949
 H        -3.831913       12.556572       -9.849772
 H        -4.418262       11.416480      -11.047684
 C        -2.968658       10.609160       -9.689965
 H        -2.051740       10.936472       -9.198691
 H        -3.696998       10.385231       -8.908420
 N        -2.685119        9.394221      -10.484476
 H        -2.053198        9.489875      -11.269000
 C        -3.043926        8.145673      -10.231310
 N        -3.849611        7.785278       -9.270595
 H        -4.307673        8.479740       -8.687469
 H        -4.023211        6.804211       -9.095845
 N        -2.555643        7.207712      -10.981454
 H        -1.902644        7.471110      -11.714822
 H        -2.715775        6.225537      -10.788585
 C        -0.322268       13.399170      -12.188769
 O         0.586109       12.597569      -12.402096
 N        -0.423904       14.554793      -12.865537
 H        -1.232773       15.133348      -12.662854
 C         0.541422       15.048498      -13.876056
 H         0.647559       14.298977      -14.661438
 C         0.018824       16.360180      -14.510134
 H        -0.955772       16.171474      -14.962886
 H        -0.117447       17.098742      -13.724641
 C         0.945134       16.976009      -15.578730
 H         1.964714       17.030413      -15.196069
 H         0.940288       16.341780      -16.466330
 C         0.505017       18.403431      -15.956287
 H        -0.510215       18.383266      -16.355629
 H         0.519796       19.024105      -15.058178
 C         1.462121       19.006802      -16.995781
 H         2.483805       18.924484      -16.612705
 H         1.407183       18.421438      -17.918369
 N         1.169078       20.433876      -17.286253
 H         1.222231       21.006462      -16.439898
 H         1.832675       20.787533      -17.969542
 H         0.240249       20.580484      -17.658819
 C         1.933005       15.236718      -13.265391
 O         2.887300       14.631213      -13.742473
 N         2.033601       16.026827      -12.193222
 H         1.189979       16.488932      -11.867421
 C         3.290765       16.307234      -11.478440
 H         3.995735       16.780117      -12.163633
 C         3.015508       17.282549      -10.304034
 H         2.195043       16.870522       -9.712877
 C         4.239276       17.421852       -9.377243
 H         5.107826       17.757456       -9.945845
 H         4.037866       18.145159       -8.587368
 H         4.473048       16.472601       -8.895146
 C         2.591303       18.679941      -10.820692
 H         3.476323       19.252352      -11.099908
 H         1.979396       18.582403      -11.716714
 C         1.766724       19.477856       -9.798602
 H         2.320184       19.608976       -8.872026
 H         1.532163       20.459663      -10.210803
 H         0.836941       18.957207       -9.574697
 C         3.927755       14.993572      -11.002646
 O         5.094413       14.722780      -11.288053
 N         3.127583       14.143328      -10.351311
 H         2.180782       14.448971      -10.159841
 C         3.557905       12.850382       -9.798420
 H         4.353235       13.024783       -9.073158
 C         2.383230       12.178444       -9.066833
 H         1.553021       12.046853       -9.761716
 C         2.734897       10.817034       -8.475729
 H         3.613959       10.904349       -7.836677
 H         1.896591       10.445357       -7.887055
 H         2.929548       10.109946       -9.280152
 O         1.949933       12.988873       -8.002678
 H         1.403614       13.699295       -8.378040
 C         4.111768       11.908863      -10.871646
 O         5.213376       11.381092      -10.723504
 N         3.369736       11.696200      -11.962246
 H         2.483536       12.180254      -12.057219
 C         3.724230       10.733617      -13.007188
 H         4.076727        9.818492      -12.527709
 C         2.457118       10.392667      -13.788159
 H         2.093787       11.278918      -14.309655
 H         2.686317        9.618271      -14.520362
 H         1.694712       10.018513      -13.104679
 C         4.846218       11.193956      -13.956512
 O         5.292234       10.395589      -14.781106
 N         5.295657       12.450513      -13.858735
 H         4.818500       13.074475      -13.220054
 C         6.480449       12.965491      -14.564130
 H         6.760570       12.270516      -15.354369
 C         6.188867       14.313884      -15.259774
 H         5.814407       15.025468      -14.522263
 C         7.438460       14.911408      -15.919809
 H         7.869924       14.202578      -16.627884
 H         7.180077       15.828188      -16.450895
 H         8.189014       15.165275      -15.171496
 C         5.125834       14.140222      -16.353518
 H         4.197132       13.770113      -15.921426
 H         4.926503       15.100632      -16.828369
 H         5.477105       13.433941      -17.106787
 C         7.675365       13.029260      -13.611096
 O         8.573037       12.190003      -13.688212
 N         7.666431       13.987507      -12.679486
 H         6.833442       14.555710      -12.583754
 C         8.840774       14.374642      -11.887409
 H         9.720870       14.342617      -12.534914
 C         8.676210       15.827097      -11.410215
 H         7.657692       15.983058      -11.051881
 H         9.342553       15.986272      -10.562426
 C         9.029476       16.894045      -12.425597
 N        10.292487       17.044477      -13.002748
 C        10.313233       18.276609      -13.539310
 H        11.177939       18.730284      -14.009245
 N         9.125485       18.880325      -13.382323
 H         8.940258       19.854412      -13.633525
 C         8.303782       18.026810      -12.673166
 H         7.335961       18.266216      -12.257557
 C         9.173598       13.446411      -10.705921
 O        10.236869       13.615628      -10.111830
 N         8.332065       12.461150      -10.365996
 H         7.457728       12.397001      -10.867198
 C         8.629269       11.461051       -9.321918
 H         9.655340       11.595999       -8.976546
 C         7.701327       11.701378       -8.112017
 H         7.831670       12.724437       -7.758122
 H         6.672484       11.605722       -8.459889
 C         7.903529       10.730125       -6.925274
 H         7.953707        9.707556       -7.285759
 C         9.167239       10.989330       -6.107107
 H         9.104966       11.956133       -5.607214
 H         9.276566       10.215627       -5.347787
 H        10.043740       10.960953       -6.753965
 C         6.704769       10.833070       -5.984759
 H         5.795760       10.535233       -6.505207
 H         6.850779       10.176322       -5.127790
 H         6.598573       11.862690       -5.644495
 C         8.551191       10.014888       -9.836440
 O         9.441125        9.222520       -9.542621
 N         7.493066        9.664560      -10.578247
 H         6.788175       10.374030      -10.745054
 C         7.135337        8.274455      -10.902865
 H         7.942574        7.634559      -10.553153
 C         5.859238        7.855534      -10.134062
 H         5.025682        8.454140      -10.503443
 H         5.648365        6.811461      -10.360556
 C         5.923171        7.993539       -8.601282
 H         6.125619        9.030366       -8.352195
 C         4.583846        7.631157       -7.963973
 H         4.358217        6.585423       -8.141657
 H         4.622456        7.814883       -6.890256
 H         3.795463        8.238963       -8.394519
 C         6.984798        7.090257       -7.965989
 H         7.977507        7.390452       -8.297655
 H         6.950065        7.184269       -6.880949
 H         6.812335        6.051184       -8.245479
 C         7.051145        7.966988      -12.411087
 O         6.426301        6.970079      -12.791958
 N         7.673890        8.779207      -13.274264
 H         8.193710        9.564337      -12.910903
 C         7.961519        8.353056      -14.654750
 H         7.044650        7.943344      -15.072148
 C         8.393224        9.516271      -15.559573
 H         8.508218        9.144522      -16.578800
 H         7.627149       10.286613      -15.566093
 O         9.615801       10.086015      -15.152662
 H         9.413225       10.913478      -14.674611
 C         9.053882        7.270933      -14.667720
 O         9.910256        7.264988      -13.774697
 N         9.079114        6.371006      -15.672373
 C         8.041223        6.108184      -16.657934
 H         8.138959        6.805005      -17.491335
 H         7.043275        6.172494      -16.224701
 C         8.297080        4.678855      -17.135305
 H         7.932515        4.519896      -18.149134
 H         7.830603        3.973129      -16.445705
 C         9.818141        4.553504      -17.047998
 H        10.272112        4.977442      -17.944044
 H        10.130978        3.516189      -16.922756
 C        10.156796        5.397460      -15.813352
 H        10.148376        4.748373      -14.936668
 C        11.529107        6.073388      -15.897012
 O        12.373022        5.784337      -15.063633
 N        11.728092        7.050610      -16.789518
 H        10.981725        7.230162      -17.449146
 C        13.039234        7.684816      -17.022800
 H        13.742258        6.897683      -17.302078
 C        12.979964        8.704148      -18.179413
 H        12.443943        9.597080      -17.852257
 H        14.005174        9.004488      -18.401131
 C        12.348790        8.190176      -19.484119
 H        12.713170        8.797333      -20.313194
 H        12.644041        7.155120      -19.661940
 C        10.830796        8.298897      -19.447395
 O        10.125419        7.345535      -19.152403
 N        10.261368        9.458246      -19.657488
 H         9.254314        9.497227      -19.546560
 H        10.799341       10.274842      -19.940163
 C        13.610210        8.386871      -15.777330
 O        14.806088        8.277677      -15.501629
 N        12.768458        9.089212      -15.001197
 H        11.794203        9.151275      -15.278711
 C        13.171330        9.722976      -13.732130
 H        14.018117       10.385037      -13.914286
 C        11.981914       10.538480      -13.199163
 H        11.658531       11.233921      -13.974439
 H        11.158121        9.850015      -13.001699
 C        12.218282       11.345577      -11.916779
 H        11.236554       11.674875      -11.579686
 H        12.635333       10.708327      -11.136198
 C        13.107656       12.585502      -12.103032
 H        14.152541       12.274176      -12.150415
 H        12.839802       13.084384      -13.037446
 N        12.884371       13.522168      -10.987302
 H        11.952058       13.520085      -10.591626
 C        13.718409       14.360473      -10.405889
 N        14.937227       14.560784      -10.807687
 H        15.258940       14.176532      -11.671564
 H        15.506813       15.198967      -10.255403
 N        13.329353       15.032500       -9.365798
 H        12.393761       14.949406       -9.018305
 H        14.011105       15.641444       -8.915382
 C        13.629210        8.671970      -12.722039
 O        14.648924        8.859655      -12.059799
 N        12.906322        7.554944      -12.624579
 H        12.093477        7.452355      -13.222136
 C        13.275471        6.441870      -11.754379
 H        13.589708        6.860030      -10.800979
 C        12.049094        5.547597      -11.505857
 H        11.589498        5.309274      -12.466668
 H        12.371240        4.608733      -11.052890
 C        11.003252        6.209788      -10.584689
 H        10.780860        7.217152      -10.934203
 C         9.715650        5.394577      -10.613629
 H         9.933789        4.359829      -10.356878
 H         9.000164        5.796766       -9.900132
 H         9.290782        5.451332      -11.615335
 C        11.474905        6.272944       -9.126745
 H        12.346107        6.918832       -9.039273
 H        10.684008        6.703993       -8.511899
 H        11.711417        5.272377       -8.767422
 C        14.483023        5.651808      -12.279009
 O        15.297323        5.246500      -11.455042
 N        14.652696        5.475695      -13.588857
 H        13.902225        5.775161      -14.202342
 C        15.817624        4.837831      -14.221009
 H        15.903591        3.814582      -13.853885
 C        15.653125        4.783295      -15.756960
 H        15.557338        5.799270      -16.139870
 H        16.565487        4.360356      -16.180309
 C        14.470311        3.946840      -16.268085
 O        14.010496        3.042832      -15.529472
 O        14.037987        4.181800      -17.421940
 C        17.113796        5.569867      -13.844641
 O        18.041855        4.944561      -13.331890
 N        17.139097        6.902058      -13.973081
 H        16.357925        7.359707      -14.431037
 C        18.253336        7.728860      -13.503649
 H        19.168896        7.393077      -13.993917
 C        17.980049        9.178742      -13.921680
 H        17.058834        9.537526      -13.461006
 H        18.811357        9.811239      -13.607415
 H        17.885977        9.235744      -15.007346
 C        18.467960        7.603700      -11.979970
 O        19.598656        7.504580      -11.508252
 N        17.385002        7.528699      -11.197995
 H        16.479914        7.639279      -11.635511
 C        17.440628        7.275548       -9.753237
 H        18.287901        7.837431       -9.354013
 C        16.174725        7.823438       -9.073831
 H        15.294438        7.311533       -9.457442
 H        16.249516        7.647522       -7.999906
 S        16.004225        9.610351       -9.342691
 H        15.640742        9.535409      -10.633938
 C        17.702791        5.798628       -9.368252
 O        17.524685        5.443816       -8.198206
 N        18.109774        4.915999      -10.294896
 H        18.196861        5.216114      -11.262363
 C        18.481297        3.531804       -9.961307
 H        17.626608        3.044060       -9.495164
 C        18.837309        2.740569      -11.237014
 H        17.948299        2.670964      -11.865831
 H        19.619581        3.271318      -11.782283
 C        19.330755        1.316722      -10.909001
 H        20.268595        1.392016      -10.360924
 H        18.591866        0.829113      -10.273948
 C        19.608576        0.401643      -12.100930
 O        19.706514       -0.808444      -11.951575
 N        19.771149        0.909071      -13.303273
 H        20.051069        0.266915      -14.023414
 H        19.682503        1.897266      -13.465796
 C        19.620804        3.492328       -8.933318
 O        19.557880        2.706969       -7.987006
 N        20.616047        4.376951       -9.055445
 H        20.591717        5.056081       -9.811812
 C        21.751747        4.446952       -8.117268
 H        22.285162        3.490729       -8.139717
 C        22.733158        5.554010       -8.536035
 H        23.509127        5.644220       -7.771877
 C        23.389793        5.275657       -9.884348
 H        22.649195        5.260601      -10.674972
 H        24.120506        6.053904      -10.098327
 H        23.902466        4.311574       -9.851045
 O        22.036283        6.773580       -8.634133
 H        22.670944        7.438727       -8.950010
 C        21.314873        4.667277       -6.670272
 O        21.876825        4.065812       -5.753184
 N        20.274019        5.479691       -6.432755
 H        19.878517        5.977750       -7.218179
 C        19.705906        5.696795       -5.094178
 H        20.505903        5.973682       -4.406458
 C        18.659298        6.827895       -5.118124
 H        17.938932        6.626065       -5.910413
 H        18.109587        6.781088       -4.176347
 C        19.134256        8.267887       -5.262292
 C        20.489931        8.610449       -5.460434
 H        21.249664        7.850403       -5.564344
 C        20.875332        9.962172       -5.527436
 H        21.914267       10.223263       -5.680858
 C        19.914286       10.979460       -5.397879
 H        20.212641       12.019196       -5.447890
 C        18.563128       10.645930       -5.208167
 H        17.825373       11.432293       -5.104663
 C        18.176361        9.295614       -5.143392
 H        17.135950        9.050785       -4.988561
 C        19.059086        4.424198       -4.529808
 O        19.196802        4.148697       -3.337965
 N        18.367353        3.634515       -5.363408
 H        18.346207        3.887626       -6.345622
 C        17.754267        2.361212       -4.942285
 H        17.211515        2.517359       -4.009253
 C        16.763376        1.857480       -6.004155
 H        17.232201        1.832354       -6.988893
 H        16.448027        0.846039       -5.744787
 C        15.535884        2.778400       -6.019442
 H        15.193802        2.889858       -4.996591
 H        15.819058        3.761888       -6.395537
 C        14.359936        2.235756       -6.834147
 H        14.074834        1.259740       -6.438814
 H        13.511234        2.910061       -6.726237
 N        14.690472        2.089670       -8.252670
 H        14.934839        1.152580       -8.581352
 C        14.806545        3.021096       -9.170347
 N        14.624402        4.283898       -8.927385
 H        14.483574        4.590126       -7.988082
 H        14.841222        4.915841       -9.685506
 N        15.141543        2.709356      -10.378122
 H        15.369297        1.735173      -10.606626
 H        15.306253        3.434951      -11.060867
 C        18.811058        1.317611       -4.602607
 O        18.748669        0.737903       -3.520875
 N        19.827993        1.176646       -5.452181
 H        19.804985        1.713490       -6.312039
 C        21.007578        0.344873       -5.186355
 H        20.717218       -0.705494       -5.108108
 C        22.002918        0.481879       -6.340895
 H        22.063276        1.517152       -6.674535
 H        22.993481        0.187973       -5.988221
 C        21.667128       -0.398606       -7.507303
 N        22.498096       -1.408388       -7.965041
 C        21.843433       -1.989226       -8.974726
 H        22.222191       -2.826418       -9.534718
 N        20.661585       -1.388892       -9.184677
 H        20.038074       -1.598296       -9.955457
 C        20.518671       -0.393288       -8.245623
 H        19.669390        0.256269       -8.113651
 C        21.675762        0.713640       -3.864836
 O        21.816008       -0.141238       -2.997231
 N        21.985195        1.993958       -3.647980
 H        21.851341        2.672180       -4.402167
 C        22.637711        2.452490       -2.418644
 H        23.600744        1.945425       -2.321993
 C        22.900251        3.960618       -2.546063
 H        21.949657        4.494324       -2.648678
 H        23.415243        4.319790       -1.661708
 H        23.518555        4.151156       -3.422811
 C        21.829298        2.143891       -1.141365
 O        22.393026        1.892797       -0.080960
 N        20.493395        2.155334       -1.222153
 H        20.078854        2.373124       -2.122292
 C        19.603025        1.842030       -0.090561
 H        20.037977        2.247345        0.823708
 C        18.235193        2.504401       -0.335702
 H        17.861887        2.206457       -1.317165
 H        17.516964        2.172829        0.416308
 C        18.353617        4.038798       -0.284721
 H        19.236746        4.362541       -0.832025
 H        17.487059        4.480634       -0.775203
 C        18.431330        4.575023        1.148405
 H        17.413086        4.708262        1.501797
 H        18.910313        3.857265        1.813593
 C        19.184528        5.911484        1.204735
 H        18.915491        6.519482        0.337118
 H        18.872738        6.456644        2.098734
 N        20.650639        5.703039        1.275415
 H        21.024357        5.232607        0.468201
 H        21.137449        6.590305        1.431627
 H        20.877796        5.156559        2.107391
 C        19.496206        0.336385        0.165762
 O        19.506397       -0.079614        1.322422
 N        19.462999       -0.482044       -0.886033
 H        19.456291       -0.071421       -1.814621
 C        19.534451       -1.950876       -0.773930
 H        18.821312       -2.273885       -0.016209
 C        19.121504       -2.607166       -2.105935
 H        19.735731       -2.209737       -2.914578
 C        19.265001       -4.130751       -2.085410
 H        18.712175       -4.557571       -1.249024
 H        18.894363       -4.548843       -3.020444
 H        20.316866       -4.405003       -1.998899
 C        17.646156       -2.294289       -2.398670
 H        17.499168       -1.222869       -2.508691
 H        17.343435       -2.767695       -3.328099
 H        17.019169       -2.657432       -1.588092
 C        20.917913       -2.413394       -0.288410
 O        21.002432       -3.341737        0.511633
 N        21.987671       -1.707840       -0.660362
 H        21.868732       -1.012828       -1.392284
 C        23.334929       -1.930058       -0.133095
 H        23.590872       -2.971789       -0.277996
 C        24.327168       -1.076112       -0.938663
 H        24.290710       -1.386724       -1.982545
 H        24.012753       -0.031673       -0.886889
 C        25.780529       -1.154009       -0.434099
 H        26.403778       -0.515261       -1.059289
 H        25.830481       -0.764838        0.586417
 C        26.357676       -2.556481       -0.463722
 O        25.983820       -3.414924       -1.254738
 N        27.333590       -2.856483        0.366454
 H        27.679005       -3.797473        0.355134
 H        27.608391       -2.167820        1.064401
 C        23.415703       -1.647112        1.382562
 O        23.937626       -2.464153        2.125222
 N        22.835258       -0.528953        1.862357
 H        22.473257        0.150206        1.206387
 C        22.735703       -0.252895        3.306370
 H        23.748535       -0.243431        3.734712
 C        22.085966        1.122076        3.531117
 H        21.187870        1.182389        2.932883
 H        21.790255        1.202397        4.580405
 C        23.008579        2.310821        3.220381
 H        23.842524        2.303313        3.920583
 H        23.427794        2.214228        2.221915
 C        22.276285        3.651255        3.319864
 O        21.055784        3.752780        3.238879
 N        22.981905        4.750308        3.446695
 H        22.494251        5.588620        3.792413
 H        23.990181        4.695217        3.527018
 C        21.943459       -1.334767        4.064527
 O        22.319324       -1.720219        5.172430
 N        20.866467       -1.857208        3.464270
 H        20.594049       -1.479895        2.564554
 C        20.111406       -2.993492        4.001974
 H        19.796143       -2.745107        5.015907
 C        18.857857       -3.194532        3.128943
 H        18.228312       -2.313158        3.224551
 H        19.164097       -3.252868        2.090064
 C        18.027214       -4.455108        3.423168
 H        18.649076       -5.340509        3.301389
 C        17.444685       -4.450301        4.834329
 H        16.819588       -3.571128        4.977072
 H        16.849949       -5.352317        4.972187
 H        18.252188       -4.453561        5.565279
 C        16.874189       -4.546763        2.423794
 H        17.280182       -4.614769        1.414926
 H        16.276915       -5.436814        2.616158
 H        16.237635       -3.666166        2.501161
 C        20.977457       -4.262631        4.102773
 O        20.959412       -4.923321        5.140198
 N        21.753191       -4.578574        3.062971
 H        21.691481       -4.002568        2.220769
 C        22.711861       -5.692790        3.054482
 H        22.172066       -6.615073        3.258192
 C        23.353571       -5.820394        1.660875
 H        22.620186       -6.235969        0.974322
 H        23.611956       -4.825594        1.294536
 C        24.602098       -6.678135        1.642101
 C        25.875484       -6.072652        1.738381
 H        25.945311       -4.991057        1.751793
 C        27.032225       -6.870510        1.812290
 H        28.003057       -6.416490        1.875113
 C        26.914251       -8.275283        1.814334
 O        28.007822       -9.072768        1.925782
 H        28.740713       -8.671061        2.398542
 C        25.646109       -8.869830        1.710788
 H        25.578241       -9.946661        1.705949
 C        24.494493       -8.078980        1.616275
 H        23.517784       -8.547283        1.527727
 C        23.768032       -5.548952        4.156441
 O        24.006229       -6.491151        4.905059
 N        24.374460       -4.360479        4.291261
 H        24.148823       -3.622377        3.629754
 C        25.387941       -4.076768        5.325309
 H        26.217039       -4.785448        5.214567
 C        25.929459       -2.659781        5.138151
 H        25.088873       -1.972237        5.029987
 H        26.507080       -2.367520        6.022023
 C        26.848312       -2.564976        3.907698
 H        27.782825       -3.075731        4.129537
 H        26.381536       -3.103591        3.076972
 C        27.146767       -1.134395        3.441905
 O        27.807808       -1.031074        2.382215
 O        26.726683       -0.163461        4.118450
 C        24.842445       -4.262807        6.742780
 O        25.483347       -4.918232        7.566833
 N        23.632853       -3.761981        7.009128
 H        23.170069       -3.221466        6.278188
 C        22.934729       -3.967247        8.273843
 H        23.572264       -3.600402        9.079305
 C        21.645494       -3.132403        8.256306
 H        21.903135       -2.078732        8.335649
 H        21.143740       -3.281374        7.298884
 C        20.673346       -3.485453        9.362369
 C        19.431950       -4.068387        9.047992
 H        19.169746       -4.243582        8.003788
 C        18.542265       -4.433319       10.071850
 H        17.584017       -4.871233        9.822258
 C        18.905369       -4.240602       11.421523
 O        18.053566       -4.626631       12.413454
 H        17.279713       -5.058660       12.071852
 C        20.146753       -3.657663       11.735902
 H        20.418282       -3.530467       12.769631
 C        21.028845       -3.275872       10.704421
 H        21.992731       -2.859582       10.953062
 C        22.662491       -5.452747        8.565862
 O        22.969357       -5.938507        9.651901
 N        22.132471       -6.204951        7.588228
 H        21.912046       -5.756274        6.701324
 C        21.862682       -7.642370        7.748031
 H        21.279446       -7.788390        8.662038
 C        21.018230       -8.176328        6.569394
 H        21.499409       -7.898482        5.628822
 C        20.839478       -9.694920        6.590187
 H        20.289961       -9.988592        7.485163
 H        20.289375      -10.012211        5.702260
 H        21.794872      -10.208345        6.575475
 C        19.606117       -7.570548        6.613768
 H        19.649002       -6.483803        6.560489
 H        19.018913       -7.931855        5.770415
 H        19.108183       -7.851995        7.536837
 C        23.153221       -8.447318        7.935286
 O        23.193790       -9.356921        8.769243
 N        24.235748       -8.083577        7.241294
 H        24.131960       -7.335878        6.558305
 C        25.556675       -8.707276        7.379303
 H        25.442017       -9.776052        7.229049
 C        26.492990       -8.142885        6.304048
 H        26.006697       -8.208532        5.331829
 H        26.691189       -7.092002        6.515142
 C        27.834431       -8.904237        6.222212
 H        28.331612       -8.849267        7.186210
 H        27.624723       -9.947782        5.986348
 C        28.804134       -8.350592        5.168625
 O        29.768087       -8.984983        4.799238
 N        28.630674       -7.152228        4.659568
 H        29.344379       -6.823458        4.045859
 H        27.822077       -6.610649        4.905053
 C        26.136278       -8.497630        8.786789
 O        26.676167       -9.437211        9.371776
 N        25.993679       -7.302120        9.368620
 H        25.569599       -6.547449        8.836523
 C        26.408091       -7.046675       10.753397
 H        27.446651       -7.354679       10.873913
 C        26.344254       -5.530071       11.022349
 H        26.990416       -5.033558       10.295945
 H        25.317631       -5.180818       10.876210
 C        26.789660       -5.171171       12.447588
 H        26.123075       -5.644906       13.166012
 H        27.798605       -5.557997       12.606963
 C        26.783758       -3.665883       12.686273
 O        26.468637       -3.233709       13.824571
 O        27.096727       -2.873087       11.766473
 C        25.569340       -7.842155       11.771386
 O        26.133360       -8.420913       12.710384
 N        24.260416       -7.956985       11.562448
 H        23.828554       -7.417370       10.824944
 C        23.409134       -8.825527       12.378930
 H        23.533627       -8.543156       13.430058
 C        21.939138       -8.623672       12.007622
 H        21.823269       -8.703434       10.923687
 H        21.326773       -9.382710       12.487165
 S        21.403702       -6.979812       12.581844
 H        20.170448       -7.015717       12.078547
 C        23.835705      -10.305651       12.275172
 O        23.905430      -10.989000       13.291770
 N        24.193720      -10.783882       11.071003
 H        24.083242      -10.176100       10.268947
 C        24.706421      -12.134728       10.852487
 H        23.961817      -12.849369       11.220942
 C        24.877283      -12.361493        9.341502
 H        25.702881      -11.759248        8.958639
 H        25.090673      -13.412934        9.165051
 H        23.965862      -12.089903        8.803963
 C        26.016443      -12.390432       11.605123
 O        26.151733      -13.407580       12.290547
 N        26.962749      -11.438486       11.560398
 H        26.789051      -10.634314       10.966988
 C        28.220058      -11.504396       12.313008
 H        28.751572      -12.412716       12.031130
 C        29.097767      -10.297565       11.955825
 H        28.500761       -9.389545       12.066207
 H        29.925798      -10.232954       12.663989
 C        29.681963      -10.365272       10.542095
 H        30.431116      -11.158317       10.508102
 H        28.900892      -10.616007        9.821571
 C        30.328638       -9.057168       10.088130
 O        30.433577       -8.076363       10.814290
 N        30.802221       -8.981693        8.865093
 H        31.196808       -8.108176        8.593309
 H        30.714071       -9.768144        8.237142
 C        28.011652      -11.560986       13.838246
 O        28.803038      -12.185177       14.528963
 N        26.944494      -10.922564       14.345593
 H        26.381165      -10.375182       13.703771
 C        26.589287      -10.897694       15.777481
 H        27.491737      -11.067444       16.365501
 C        26.038748       -9.502536       16.131660
 H        25.182438       -9.286259       15.495613
 H        25.716074       -9.498198       17.170971
 C        27.099747       -8.394412       15.950726
 H        27.906078       -8.562384       16.664671
 H        27.509125       -8.428410       14.943077
 C        26.501093       -6.992612       16.183907
 H        25.662394       -6.843109       15.487602
 H        26.140945       -6.918598       17.204750
 C        27.586277       -5.938907       15.911025
 H        28.419615       -6.117298       16.601259
 H        27.969095       -6.081442       14.899719
 N        27.093922       -4.547644       16.067469
 H        26.622519       -4.385470       16.948135
 H        27.853907       -3.883485       15.991787
 H        26.480982       -4.284877       15.291737
 C        25.611685      -12.013181       16.200060
 O        25.281710      -12.100417       17.385180
 N        25.114000      -12.828050       15.261501
 H        25.437490      -12.706751       14.315539
 C        24.056984      -13.822309       15.506607
 H        23.891706      -14.370996       14.589312
 H        24.388506      -14.509914       16.279196
 C        22.714659      -13.210785       15.940081
 O        21.930111      -13.875353       16.616423
 N        22.469378      -11.937502       15.615761
 H        23.102789      -11.498261       14.959053
 C        21.278866      -11.183717       16.028900
 H        20.932117      -11.574917       16.978390
 C        21.652248       -9.702718       16.229473
 H        22.197809       -9.332167       15.351036
 H        20.743668       -9.116217       16.332888
 C        22.504969       -9.517357       17.494785
 H        21.920382       -9.855547       18.352503
 H        23.396496      -10.138093       17.437593
 C        22.952730       -8.074708       17.746319
 O        23.140169       -7.265132       16.857527
 N        23.202562       -7.712190       18.980932
 H        23.498693       -6.757414       19.118053
 H        23.053299       -8.344689       19.751038
 C        20.129740      -11.337544       15.023690
 O        20.332161      -11.342637       13.813976
 N        18.900698      -11.421654       15.537574
 H        18.776394      -11.428623       16.537870
 C        17.702799      -11.434094       14.709930
 H        17.869320      -12.136156       13.883687
 C        16.521706      -11.953745       15.524650
 H        16.264568      -11.231547       16.302084
 H        15.658934      -12.090172       14.875947
 H        16.769154      -12.909222       15.998609
 C        17.398113      -10.053005       14.106060
 O        17.504793       -9.022197       14.757408
 N        16.962189      -10.060450       12.845100
 H        16.916256      -10.948961       12.369141
 C        16.473736       -8.901124       12.091387
 H        16.820715       -7.984864       12.564858
 C        17.020746       -8.949659       10.652174
 H        16.708494       -9.875244       10.175952
 C        16.495802       -7.773080        9.815570
 H        16.726288       -6.837534       10.316590
 H        16.951017       -7.791188        8.823627
 H        15.418296       -7.854195        9.686706
 C        18.551773       -8.891205       10.620106
 H        18.981071       -9.716074       11.201649
 H        18.908514       -8.989347        9.601773
 H        18.904806       -7.947977       11.042234
 C        14.941802       -8.912413       12.097478
 O        14.344635       -9.865489       11.608253
 N        14.307505       -7.841871       12.604341
 H        14.865593       -7.128323       13.048850
 C        12.894929       -7.527111       12.320526
 H        12.290301       -8.423147       12.489475
 C        12.417988       -6.441247       13.307809
 H        12.454252       -6.859905       14.313400
 H        13.113444       -5.610595       13.271059
 C        10.998887       -5.866956       13.079684
 O        10.474327       -5.907425       11.938935
 O        10.459725       -5.272574       14.039116
 C        12.774669       -7.132905       10.846167
 O        13.221198       -6.054248       10.425317
 N        12.239123       -8.043451       10.030440
 H        11.907976       -8.915206       10.439196
 C        12.187212       -7.901030        8.569627
 H        13.190400       -7.686633        8.205555
 C        11.705099       -9.227154        7.937828
 H        10.756298       -9.493224        8.406081
 C        11.435600       -9.073767        6.431962
 H        12.308726       -8.655153        5.932129
 H        11.203417      -10.043544        5.998746
 H        10.580415       -8.418263        6.264835
 C        12.686447      -10.398707        8.193148
 H        12.809829      -10.539006        9.266931
 H        12.235991      -11.312674        7.807200
 C        14.082763      -10.259306        7.566261
 H        14.581431       -9.364231        7.933330
 H        14.687248      -11.122752        7.842387
 H        14.011138      -10.220075        6.479458
 C        11.315774       -6.706167        8.164390
 O        11.688884       -5.949421        7.263109
 N        10.215569       -6.469994        8.884871
 H         9.998132       -7.090140        9.656065
 C         9.370609       -5.295181        8.698191
 H         8.969423       -5.286701        7.683593
 H         8.537285       -5.348778        9.397664
 C        10.131641       -3.993607        8.952743
 O        10.070154       -3.079290        8.134728
 N        10.916502       -3.895540       10.041382
 H        11.011698       -4.733819       10.622040
 C        11.741766       -2.698438       10.323429
 H        11.099864       -1.819848       10.251114
 C        12.365525       -2.740405       11.738656
 H        11.625379       -3.078999       12.463815
 H        13.198928       -3.445558       11.744745
 C        12.856596       -1.339345       12.167938
 H        13.393639       -0.874197       11.342413
 H        11.986366       -0.719768       12.391598
 C        13.803472       -1.334514       13.380219
 H        13.310687       -1.786267       14.244068
 H        14.699312       -1.906815       13.130880
 C        14.182057        0.123776       13.693692
 H        14.350041        0.637475       12.743512
 H        13.331283        0.604056       14.187021
 N        15.406902        0.250874       14.526742
 H        16.217119       -0.100901       14.015163
 H        15.596391        1.229082       14.743389
 H        15.323892       -0.265181       15.392513
 C        12.829254       -2.519350        9.258470
 O        13.091717       -1.390275        8.839293
 N        13.445836       -3.607490        8.801290
 H        13.197241       -4.506993        9.205215
 C        14.492408       -3.572135        7.784589
 H        15.273207       -2.890492        8.122772
 C        15.098607       -4.976739        7.687789
 H        14.382218       -5.674705        7.252970
 H        15.993534       -4.951126        7.072402
 H        15.374492       -5.329132        8.681441
 C        13.969637       -3.040303        6.432651
 O        14.513849       -2.068025        5.896916
 N        12.869325       -3.600379        5.919908
 H        12.458405       -4.400089        6.397437
 C        12.231263       -3.139051        4.685049
 H        12.984685       -3.096624        3.895783
 C        11.179721       -4.175684        4.277234
 H        10.403011       -4.254028        5.040128
 H        10.732283       -3.888507        3.325351
 H        11.655938       -5.148940        4.156542
 C        11.623565       -1.727532        4.824778
 O        11.746119       -0.906550        3.910344
 N        11.024510       -1.406260        5.978985
 H        10.889535       -2.132079        6.677630
 C        10.471197       -0.078187        6.266720
 H         9.759809        0.187118        5.483532
 C         9.707160       -0.107821        7.597751
 H         8.902955       -0.841023        7.527031
 H        10.381651       -0.424475        8.393556
 C         9.102252        1.224709        7.981099
 C         9.853116        2.147934        8.732783
 H        10.850033        1.904017        9.072404
 C         9.312171        3.404617        9.039931
 H         9.894188        4.103033        9.621742
 C         8.014907        3.737595        8.613254
 H         7.592459        4.698603        8.865211
 C         7.251365        2.807234        7.888518
 H         6.248140        3.061415        7.571229
 C         7.797556        1.552598        7.565288
 H         7.212788        0.842322        6.996057
 C        11.555345        1.005034        6.266845
 O        11.411199        1.999670        5.559993
 N        12.675548        0.790000        6.972063
 H        12.735003       -0.055416        7.527609
 C        13.795420        1.753939        7.004348
 H        13.434686        2.702148        7.404641
 C        14.980403        1.271645        7.860799
 H        15.493388        0.456440        7.349562
 C        15.960781        2.420204        8.086531
 H        15.465432        3.254280        8.584553
 H        16.776051        2.065649        8.698418
 H        16.384045        2.762508        7.142454
 O        14.592337        0.810691        9.137605
 H        14.073835       -0.006111        9.005087
 C        14.338884        2.004884        5.598498
 O        14.562370        3.145910        5.200030
 N        14.513550        0.928582        4.828460
 H        14.313850        0.019950        5.226487
 C        15.039365        0.980591        3.457919
 H        16.002695        1.490644        3.470646
 C        15.263733       -0.447154        2.933928
 H        14.305261       -0.953798        2.815606
 C        16.008051       -0.465440        1.602749
 H        16.952969        0.063663        1.707431
 H        16.205313       -1.495496        1.305984
 H        15.407483        0.013344        0.831551
 O        16.046320       -1.161187        3.868774
 H        15.443264       -1.545602        4.530402
 C        14.110294        1.775047        2.532974
 O        14.575476        2.597238        1.745412
 N        12.793574        1.597456        2.685584
 H        12.483862        0.907415        3.359078
 C        11.763106        2.354176        1.959168
 H        11.983026        2.316185        0.891832
 C        10.385456        1.714158        2.184686
 H        10.094058        1.817736        3.230985
 H         9.649718        2.229067        1.564860
 O        10.395534        0.340494        1.840554
 H        10.880928       -0.151658        2.525593
 C        11.716984        3.832855        2.376998
 O        11.653185        4.715810        1.522742
 N        11.790303        4.115592        3.682446
 H        11.834934        3.337340        4.333159
 C        11.773810        5.464128        4.260387
 H        10.872230        5.979534        3.927341
 C        11.726883        5.321237        5.795382
 H        10.792873        4.832766        6.079017
 H        12.544062        4.667187        6.099983
 C        11.865898        6.638906        6.581382
 H        12.768264        7.164699        6.271908
 C        10.659816        7.556640        6.376793
 H         9.742381        7.038592        6.656455
 H        10.768524        8.444934        7.000401
 H        10.604067        7.868421        5.334997
 C        12.000271        6.326094        8.068133
 H        12.847385        5.661170        8.231938
 H        12.176345        7.252319        8.612269
 H        11.091604        5.851546        8.434138
 C        12.974244        6.302714        3.799494
 O        12.790515        7.398006        3.269298
 N        14.191229        5.773638        3.953151
 H        14.271918        4.876813        4.422345
 C        15.420012        6.452514        3.537221
 H        15.428912        7.459245        3.958904
 C        16.636063        5.677836        4.069874
 H        16.497425        4.604370        3.944248
 H        17.504667        5.979935        3.493918
 C        16.985090        5.972330        5.511034
 O        16.214413        6.518533        6.285476
 N        18.203264        5.663310        5.881026
 H        18.478729        5.969388        6.810847
 H        18.881231        5.290246        5.241404
 C        15.527162        6.609316        2.013423
 O        16.218342        7.507409        1.537426
 N        14.885033        5.736317        1.230700
 H        14.391184        4.964260        1.660949
 C        14.797646        5.898548       -0.218937
 H        15.784889        6.153964       -0.605386
 C        14.355044        4.571436       -0.844556
 H        15.137159        3.827986       -0.685575
 H        13.457117        4.225952       -0.332045
 C        14.039609        4.670402       -2.346050
 H        13.225672        5.373988       -2.515128
 C        15.251574        5.093302       -3.181990
 H        16.075266        4.395432       -3.032334
 H        14.977727        5.122632       -4.234795
 H        15.574881        6.093608       -2.897418
 C        13.569130        3.298945       -2.798865
 H        12.679270        3.009947       -2.239173
 H        13.326981        3.315362       -3.857142
 H        14.361502        2.577365       -2.613870
 C        13.854199        7.043718       -0.594736
 O        14.216496        7.887357       -1.411509
 N        12.665417        7.099352        0.010685
 H        12.414938        6.367974        0.669500
 C        11.725310        8.197794       -0.209810
 H        11.550647        8.295287       -1.281202
 C        10.386227        7.881319        0.478915
 H        10.588932        7.574709        1.506412
 H         9.777190        8.785171        0.514158
 C         9.585413        6.778888       -0.243210
 H        10.252650        5.976031       -0.555999
 C         8.537313        6.183715        0.694115
 H         7.864055        6.964536        1.044451
 H         7.971020        5.412537        0.174194
 H         9.044836        5.730860        1.544274
 C         8.860930        7.324434       -1.477950
 H         9.581751        7.721268       -2.191363
 H         8.301329        6.523036       -1.959738
 H         8.171251        8.116614       -1.185541
 C        12.327357        9.534733        0.244371
 O        12.226202       10.512131       -0.492954
 N        13.046691        9.584427        1.372354
 H        13.103729        8.763559        1.968508
 C        13.772718       10.801609        1.756871
 H        13.063281       11.627810        1.714388
 C        14.279246       10.736350        3.198466
 H        14.517773       11.749270        3.525553
 H        13.486121       10.340699        3.831016
 O        15.432285        9.939544        3.349803
 H        16.191624       10.471949        3.029388
 C        14.897671       11.153792        0.778470
 O        15.094713       12.334631        0.518566
 N        15.573756       10.177854        0.152328
 H        15.421458        9.219425        0.444688
 C        16.540342       10.455524       -0.925284
 H        17.229937       11.212198       -0.550923
 C        17.327232        9.180985       -1.300863
 H        17.358046        8.492010       -0.459084
 H        16.825081        8.670066       -2.123966
 C        18.773397        9.498385       -1.713294
 H        19.183023        8.649976       -2.262780
 H        18.785360       10.375538       -2.361280
 C        19.647537        9.749759       -0.478257
 H        19.157328       10.471898        0.173394
 H        19.753584        8.817193        0.075149
 C        21.034182       10.276139       -0.863889
 H        21.567472        9.508804       -1.431025
 H        20.911852       11.156939       -1.502845
 N        21.795235       10.647039        0.351380
 H        21.852535        9.846874        0.986103
 H        22.728773       10.959496        0.125780
 H        21.307743       11.411800        0.817101
 C        15.871244       11.073598       -2.159491
 O        16.360291       12.071722       -2.672603
 N        14.747198       10.505906       -2.607682
 H        14.418260        9.685230       -2.111841
 C        14.000408       10.951696       -3.795576
 H        14.694994       11.056619       -4.630115
 C        12.936590        9.891391       -4.148780
 H        12.329113        9.714531       -3.259806
 H        12.276951       10.296045       -4.918471
 C        13.499820        8.545997       -4.648394
 H        14.302645        8.210378       -3.994758
 C        12.398081        7.483289       -4.640193
 H        11.578934        7.789116       -5.291921
 H        12.799766        6.531580       -4.984528
 H        12.023597        7.357029       -3.624653
 C        14.047885        8.641440       -6.073467
 H        14.862664        9.363868       -6.115051
 H        14.429157        7.671097       -6.386009
 H        13.261757        8.959744       -6.759216
 C        13.331349       12.327398       -3.617850
 O        13.239930       13.090466       -4.579705
 N        12.852728       12.645291       -2.411246
 H        12.872791       11.940972       -1.682725
 C        12.238695       13.941816       -2.110441
 H        11.818031       14.358807       -3.024433
 C        11.080732       13.763147       -1.121549
 H        11.369493       13.076364       -0.325158
 H        10.872994       14.725025       -0.652376
 C         9.796068       13.302075       -1.776706
 C         8.960307       14.251337       -2.393688
 H         9.246514       15.294391       -2.409527
 C         7.741835       13.851299       -2.966756
 H         7.090937       14.583949       -3.419754
 C         7.361740       12.501100       -2.931820
 H         6.416107       12.205695       -3.355013
 C         8.209072       11.544409       -2.346969
 H         7.929268       10.502585       -2.329532
 C         9.422891       11.946176       -1.767305
 H        10.056894       11.212601       -1.298958
 C        13.217899       14.997743       -1.594853
 O        13.050675       16.154091       -1.950351
 N        14.204498       14.643760       -0.769421
 H        14.305644       13.665659       -0.531414
 C        14.934860       15.604191        0.073056
 H        14.717259       16.620689       -0.258829
 C        14.456063       15.448438        1.529509
 H        14.869178       14.519466        1.922081
 H        14.891821       16.257610        2.112942
 C        12.958894       15.446921        1.787455
 C        12.151192       16.484541        1.290644
 H        12.596370       17.262766        0.690928
 C        10.774682       16.513126        1.576939
 H        10.159848       17.317062        1.196517
 C        10.202253       15.498798        2.363627
 H         9.147427       15.523531        2.593051
 C        11.004059       14.458946        2.863876
 H        10.562278       13.687534        3.477737
 C        12.381009       14.436541        2.580569
 H        13.000193       13.654756        2.991612
 C        16.465969       15.462216        0.048633
 O        17.148205       16.234076        0.722996
 N        17.014841       14.456220       -0.642491
 H        16.393311       13.902469       -1.216080
 C        18.439920       14.060780       -0.655353
 H        18.513332       13.203764       -1.324030
 C        19.292601       15.163128       -1.294443
 H        19.268021       16.069014       -0.687538
 H        20.325031       14.819077       -1.368553
 O        18.810432       15.441982       -2.591573
 H        18.006369       16.001358       -2.525057
 C        19.045820       13.594194        0.687783
 O        19.993263       12.800744        0.687089
 N        18.502008       14.014290        1.832994
 H        17.791801       14.733019        1.760104
 C        18.872290       13.547883        3.183936
 H        19.959629       13.477977        3.226460
 C        18.446461       14.563117        4.267998
 H        18.792063       14.188615        5.232222
 C        19.113232       15.925535        4.048490
 H        18.754169       16.388439        3.128345
 H        18.883259       16.590235        4.882322
 H        20.195511       15.807819        3.985692
 C        16.928650       14.758426        4.362975
 H        16.426853       13.806176        4.529954
 H        16.699327       15.424291        5.195925
 H        16.557831       15.212449        3.447136
 C        18.324999       12.145955        3.500566
 O        17.460655       11.610416        2.802458
 N        18.820345       11.531320        4.577523
 H        19.506996       12.017793        5.137487
 C        18.447067       10.176163        5.017647
 H        17.684734        9.774847        4.355105
 C        19.656225        9.220082        4.882640
 H        20.420427        9.465659        5.621191
 H        19.304760        8.203310        5.056527
 C        20.261854        9.327462        3.464241
 H        19.438339        9.395547        2.749023
 H        20.835072       10.254750        3.391587
 C        21.155804        8.175569        2.989820
 O        21.624229        8.273167        1.827725
 O        21.296400        7.123253        3.649234
 C        17.819748       10.247646        6.423745
 O        18.511208       10.518978        7.404641
 N        16.487514       10.093230        6.505583
 H        15.985200        9.867604        5.657232
 C        15.689670       10.418575        7.706920
 H        15.922551       11.438814        8.011420
 C        14.184323       10.308432        7.376624
 H        14.026290        9.412795        6.773279
 H        13.627083       10.170331        8.304820
 C        13.579373       11.524305        6.654970
 H        14.168351       11.750381        5.769038
 C        12.142909       11.205325        6.230573
 H        11.522895       11.043143        7.113380
 H        11.734651       12.036409        5.655442
 H        12.123489       10.305374        5.617909
 C        13.531122       12.767592        7.544133
 H        14.538648       13.124317        7.754539
 H        12.987509       13.564262        7.037940
 H        13.030741       12.540978        8.485283
 C        15.982747        9.542146        8.934889
 O        15.779334        9.986814       10.064649
 N        16.416210        8.300042        8.732886
 H        16.569014        7.987838        7.780768
 C        16.665524        7.337737        9.798397
 H        16.958555        7.872079       10.703076
 C        15.349358        6.592936       10.073506
 H        15.070298        6.002519        9.199540
 H        15.468035        5.937934       10.933148
 H        14.555421        7.309346       10.291417
 C        17.819855        6.390651        9.428456
 O        18.512537        6.584801        8.437076
 N        18.033436        5.354025       10.236146
 H        17.453390        5.277372       11.064260
 C        19.039133        4.297097       10.045151
 H        19.209246        4.129206        8.979849
 C        20.372795        4.694957       10.697811
 H        20.210926        4.930470       11.747017
 H        21.061705        3.854621       10.645503
 C        21.050976        5.872677       10.029117
 N        21.704588        5.814789        8.804028
 C        22.009369        7.082769        8.497042
 H        22.459227        7.394065        7.556715
 N        21.662567        7.910769        9.492804
 H        21.769234        8.919342        9.491691
 C        21.050987        7.166778       10.477001
 H        20.587503        7.533480       11.382272
 C        18.490328        3.007768       10.652965
 O        17.740368        3.060987       11.622724
 N        18.861526        1.833276       10.141385
 H        19.410780        1.814543        9.286059
 C        18.254042        0.561829       10.576803
 H        17.176514        0.614301       10.414524
 C        18.802629       -0.579302        9.702005
 H        19.873989       -0.679605        9.879111
 H        18.321899       -1.508727       10.006260
 C        18.587511       -0.385116        8.212426
 N        19.107533        0.668803        7.456019
 C        18.735319        0.438911        6.186946
 H        19.001528        1.064722        5.343835
 N        17.994532       -0.679079        6.110098
 H        17.596724       -1.052810        5.249729
 C        17.900990       -1.220284        7.376454
 H        17.416777       -2.143590        7.654681
 C        18.454607        0.307677       12.083303
 O        17.562595       -0.221250       12.753031
 N        19.574392        0.797990       12.635328
 H        20.215626        1.256264       12.012922
 C        19.937489        0.742029       14.064746
 H        19.610403       -0.212830       14.482909
 C        21.467983        0.843563       14.207161
 H        21.777260        1.852507       13.926319
 H        21.734840        0.691272       15.257154
 C        22.250038       -0.163873       13.351609
 H        21.945883       -1.179830       13.611846
 H        22.041340        0.013001       12.298014
 C        23.756342       -0.007919       13.585965
 H        24.025749        1.045838       13.522616
 H        24.009411       -0.379021       14.585638
 C        24.517805       -0.785059       12.525621
 H        24.205334       -1.833924       12.537771
 H        24.272060       -0.380311       11.540591
 N        25.977114       -0.714868       12.748343
 H        26.229712       -1.267380       13.557251
 H        26.452679       -1.247848       12.014267
 H        26.333199        0.228087       12.773372
 C        19.290070        1.839545       14.932854
 O        19.337360        1.728518       16.161692
 N        18.758270        2.915198       14.352121
 H        18.588741        2.910115       13.355611
 C        18.247803        4.051787       15.143949
 H        18.892817        4.135151       16.023441
 C        18.388109        5.393094       14.402256
 H        18.306784        6.190457       15.144482
 H        19.370173        5.451829       13.947176
 O        17.387959        5.614685       13.422871
 H        17.394567        6.563831       13.232665
 C        16.833954        3.803600       15.662814
 O        15.997618        3.150800       15.026496
 N        16.536585        4.377701       16.834900
 H        17.266033        4.841683       17.343855
 C        15.169554        4.451278       17.362722
 H        14.736287        3.444739       17.378948
 C        15.210760        4.948731       18.814980
 H        15.763191        5.880890       18.882826
 H        14.191398        5.139899       19.151499
 C        15.818523        3.923731       19.746805
 N        15.223534        2.703727       20.081743
 C        16.052895        2.104860       20.948008
 H        15.843677        1.155341       21.417938
 N        17.144342        2.862159       21.141495
 H        17.900181        2.647488       21.776264
 C        17.024925        4.011212       20.390886
 H        17.707539        4.847787       20.353779
 C        14.253808        5.301188       16.481781
 O        13.095186        4.956227       16.296310
 N        14.805229        6.321464       15.801134
 H        15.748067        6.589654       16.031836
 C        14.090622        7.180856       14.845683
 H        13.358689        7.771169       15.384849
 C        15.093746        8.133736       14.169317
 H        15.645838        7.579859       13.417712
 C        14.425752        9.330677       13.494023
 H        13.818268        9.880755       14.213728
 H        15.193847        9.992818       13.091036
 H        13.811542        8.979785       12.674374
 O        16.023279        8.635432       15.113174
 H        15.549553        9.294284       15.625326
 C        13.359996        6.376089       13.768077
 O        12.220589        6.689782       13.445824
 N        13.957492        5.292165       13.242057
 H        14.880871        5.033344       13.559835
 C        13.264262        4.422986       12.273316
 H        12.966367        5.026130       11.411647
 C        14.184145        3.296870       11.778764
 H        15.108171        3.707266       11.398298
 H        14.410692        2.621216       12.603670
 O        13.490377        2.609834       10.767341
 H        14.075814        1.992546       10.288257
 C        11.977004        3.793721       12.846545
 O        10.958085        3.705611       12.171679
 N        12.034934        3.387447       14.120237
 H        12.838145        3.642200       14.670192
 C        10.877510        2.827984       14.823353
 H        10.417971        2.079597       14.177411
 C        11.363610        2.134908       16.111864
 H        12.182712        1.447666       15.874863
 H        11.750935        2.881162       16.798805
 C        10.261247        1.357858       16.829903
 H        10.652168        0.978666       17.779270
 H         9.445941        2.036672       17.070715
 C         9.705883        0.173977       16.051056
 O        10.360252       -0.417901       15.192229
 N         8.511934       -0.252379       16.350380
 H         8.110064       -1.019503       15.841632
 H         7.975727        0.265862       17.059826
 C         9.824184        3.905417       15.107144
 O         8.636620        3.647251       14.880090
 N        10.232724        5.119066       15.494765
 H        11.214524        5.250539       15.699164
 C         9.326828        6.257447       15.687731
 H         8.580639        6.001875       16.443169
 C        10.121201        7.487639       16.199694
 H        10.899332        7.713101       15.477010
 H         9.440815        8.345094       16.228889
 C        10.747650        7.325668       17.604515
 H         9.939204        7.271985       18.343725
 H        11.291366        6.378638       17.644592
 C        11.732098        8.453720       17.989834
 O        12.045403        8.597813       19.202915
 O        12.213928        9.174335       17.083221
 C         8.567672        6.611251       14.393317
 O         7.343529        6.762365       14.425595
 N         9.201494        6.509669       13.216949
 H        10.210797        6.401203       13.218633
 C         8.473309        6.477962       11.937973
 H         7.776722        7.316957       11.937101
 C         9.443212        6.697055       10.766924
 H        10.298654        6.030998       10.881830
 H         8.934470        6.423396        9.842578
 C         9.931881        8.126122       10.595564
 C         9.046859        9.118456       10.128343
 H         8.016906        8.868607        9.918586
 C         9.499091       10.436548        9.931755
 H         8.817418       11.198246        9.580536
 C        10.840535       10.765401       10.193581
 H        11.191237       11.777388       10.051778
 C        11.730182        9.777306       10.645832
 H        12.763805       10.032239       10.838770
 C        11.275156        8.462435       10.850516
 H        11.965920        7.707356       11.190775
 C         7.599337        5.213785       11.728454
 O         6.454955        5.366119       11.297170
 N         8.072132        3.987453       12.028253
 H         9.031838        3.927207       12.354319
 C         7.302119        2.719121       11.873415
 H         7.004625        2.625283       10.829090
 C         8.193087        1.497498       12.237501
 H         9.147901        1.602357       11.719807
 H         8.388408        1.514914       13.309521
 C         7.603994        0.109662       11.873878
 H         6.641930       -0.008536       12.373840
 H         7.438551        0.071445       10.796038
 C         8.520097       -1.073566       12.284019
 H         9.481395       -0.961482       11.782451
 H         8.682987       -1.025062       13.359531
 C         7.917623       -2.456577       11.936923
 H         6.942329       -2.537606       12.424945
 H         7.741648       -2.494159       10.856943
 N         8.772425       -3.619220       12.341197
 H         8.983446       -3.676421       13.332852
 H         8.357280       -4.515054       12.101166
 H         9.668409       -3.637508       11.873756
 C         5.999064        2.743931       12.687019
 O         4.946179        2.344863       12.192330
 N         6.056790        3.245238       13.918797
 H         6.967884        3.540266       14.255195
 C         4.907847        3.407681       14.812343
 H         4.276349        2.522384       14.725308
 C         5.371445        3.508353       16.282362
 H         6.193627        4.221130       16.364275
 H         4.539540        3.853584       16.898123
 C         5.813183        2.122439       16.782286
 H         4.946686        1.457138       16.754683
 H         6.547897        1.722959       16.080339
 C         6.421811        2.071232       18.195452
 O         7.146623        1.071489       18.423735
 O         6.148228        2.954073       19.046177
 C         4.021956        4.591986       14.408400
 O         2.803067        4.425312       14.364712
 N         4.578260        5.760456       14.062970
 H         5.587967        5.870784       14.123377
 C         3.778635        6.917337       13.634325
 H         3.064149        7.142736       14.426183
 C         4.703020        8.137497       13.452168
 H         5.199869        8.336829       14.402647
 H         5.470996        7.881129       12.720877
 C         4.007687        9.431208       12.982813
 H         3.540641        9.268055       12.011765
 C         2.946410        9.915678       13.973235
 H         3.385340       10.036253       14.962466
 H         2.544916       10.868989       13.632008
 H         2.127202        9.198219       14.018830
 C         5.048616       10.542556       12.834842
 H         5.787898       10.255058       12.087242
 H         4.564420       11.464343       12.513908
 H         5.552866       10.715144       13.785672
 C         2.964465        6.612832       12.367211
 O         1.758167        6.859692       12.341973
 N         3.599163        6.028533       11.345186
 H         4.589803        5.822671       11.440967
 C         2.927414        5.675724       10.087878
 H         2.342884        6.539983        9.768325
 C         3.958876        5.390110        8.967129
 H         4.685702        4.659648        9.326739
 C         3.273690        4.789792        7.723448
 H         2.492171        5.457883        7.364633
 H         3.998739        4.612770        6.932039
 H         2.825994        3.824245        7.960971
 C         4.698294        6.717770        8.645925
 H         3.967665        7.514592        8.510746
 H         5.313952        6.988708        9.503549
 C         5.607428        6.716293        7.410762
 H         5.006587        6.683725        6.502781
 H         6.199528        7.631707        7.397956
 H         6.277447        5.859327        7.436426
 C         1.901872        4.553691       10.300358
 O         0.798785        4.658627        9.766250
 N         2.172929        3.533824       11.130486
 H         3.089418        3.447367       11.553543
 C         1.129837        2.544401       11.435629
 H         0.734162        2.181232       10.485791
 C         1.662841        1.317201       12.184043
 H         2.398521        0.806873       11.560986
 H         2.150379        1.638474       13.105983
 C         0.545302        0.366241       12.511433
 C        -0.058757        0.259844       13.717668
 H         0.218944        0.824768       14.601473
 N        -1.195034       -0.516895       13.605631
 H        -1.938219       -0.508290       14.321027
 C        -1.391499       -0.945126       12.310835
 C        -2.398199       -1.708824       11.701427
 H        -3.244088       -2.053817       12.278699
 C        -2.301178       -1.994222       10.328796
 H        -3.063232       -2.579810        9.832791
 C        -1.221264       -1.487317        9.585969
 H        -1.161893       -1.677865        8.521100
 C        -0.234053       -0.695171       10.202473
 H         0.558349       -0.278667        9.592876
 C        -0.279309       -0.416728       11.586311
 C        -0.066772        3.155665       12.183439
 O        -1.203442        2.862550       11.828600
 N         0.141889        4.032979       13.173372
 H         1.095120        4.272831       13.424116
 C        -0.976610        4.694320       13.863904
 H        -1.649373        3.925363       14.251092
 C        -0.455854        5.516972       15.055777
 H         0.427036        6.085530       14.762881
 H        -1.227141        6.228839       15.350292
 C        -0.153307        4.665729       16.279570
 O        -1.021675        4.306406       17.055960
 N         1.086616        4.326764       16.523584
 H         1.284230        3.816262       17.362926
 H         1.798413        4.529070       15.830063
 C        -1.826613        5.549570       12.899731
 O        -3.051960        5.552544       13.017127
 N        -1.205301        6.201485       11.907237
 H        -0.190635        6.188001       11.887199
 C        -1.912178        6.876983       10.804582
 H        -2.635648        7.571830       11.232021
 C        -0.907305        7.694141        9.949224
 H        -0.039270        7.070760        9.740119
 C        -1.509405        8.120293        8.598940
 H        -2.454040        8.630519        8.762806
 H        -0.831887        8.784495        8.066935
 H        -1.673178        7.246952        7.967863
 C        -0.435037        8.931777       10.745625
 H        -1.242971        9.661779       10.796326
 H        -0.199399        8.622348       11.762245
 C         0.820475        9.615924       10.187316
 H         0.618771       10.056042        9.211639
 H         1.130664       10.409231       10.866881
 H         1.630995        8.891802       10.103070
 C        -2.722424        5.866979        9.972356
 O        -3.918032        6.057589        9.761595
 N        -2.108927        4.765877        9.535093
 H        -1.120501        4.656620        9.742708
 C        -2.766667        3.716699        8.738585
 H        -3.199140        4.174576        7.848978
 C        -1.703237        2.697125        8.300495
 H        -1.128850        2.373133        9.167332
 H        -2.188565        1.819059        7.875222
 C        -0.753131        3.308989        7.261566
 H        -0.421935        4.289420        7.600308
 H         0.132325        2.681181        7.175489
 S        -1.494343        3.495392        5.621536
 C        -1.362601        1.782131        5.050337
 H        -1.740539        1.106407        5.814785
 H        -1.931553        1.644837        4.132570
 H        -0.316764        1.544169        4.864364
 C        -3.920656        3.017777        9.479248
 O        -4.898015        2.596708        8.851197
 N        -3.827330        2.926900       10.806053
 H        -2.944680        3.209076       11.222926
 C        -4.841804        2.380791       11.705541
 H        -5.250008        1.477909       11.249161
 C        -4.149742        1.965859       13.021873
 H        -3.231369        1.430766       12.781537
 H        -3.885641        2.860467       13.587292
 C        -4.998557        1.043115       13.903022
 H        -5.958590        1.524262       14.091769
 H        -5.191637        0.113168       13.363994
 C        -4.303352        0.730511       15.240388
 O        -4.734722        1.318223       16.262756
 O        -3.366019       -0.099075       15.271200
 C        -6.018769        3.359843       11.908433
 O        -7.160967        2.983578       11.658790
 N        -5.782434        4.626391       12.282019
 H        -4.818535        4.912727       12.443937
 C        -6.844168        5.645299       12.454621
 H        -7.699365        5.153016       12.915235
 C        -6.386031        6.748068       13.439481
 H        -5.357793        7.031748       13.210924
 H        -7.000900        7.633862       13.278004
 C        -6.506020        6.390574       14.937791
 O        -7.232574        5.447857       15.340291
 O        -5.969344        7.126871       15.789856
 C        -7.419296        6.219570       11.129347
 O        -8.455600        6.891924       11.142940
 N        -6.832908        5.920092        9.962696
 H        -5.900702        5.518031        9.985683
 C        -7.523204        6.066033        8.661474
 H        -8.208864        6.910847        8.719221
 C        -6.525333        6.386531        7.517899
 H        -5.775994        5.593535        7.476932
 C        -7.236174        6.475576        6.151889
 H        -7.939748        7.307886        6.147344
 H        -6.507777        6.605752        5.354680
 H        -7.789192        5.567902        5.939170
 C        -5.823184        7.740706        7.759205
 H        -6.562341        8.535409        7.694827
 H        -5.415028        7.762917        8.764568
 C        -4.677293        8.052529        6.785833
 H        -5.060133        8.225388        5.781250
 H        -4.167720        8.958971        7.108501
 H        -3.964906        7.227199        6.773006
 C        -8.393862        4.831676        8.345331
 O        -9.474629        4.981468        7.779243
 N        -7.943543        3.616671        8.688285
 H        -7.058895        3.554572        9.177281
 C        -8.600865        2.357518        8.294969
 H        -9.110470        2.497874        7.341527
 H        -7.829187        1.605313        8.151726
 C        -9.622457        1.779024        9.284820
 O       -10.350998        0.849613        8.937061
 N        -9.673749        2.286587       10.519378
 H        -8.972171        2.979687       10.757403
 C       -10.536088        1.785665       11.601928
 H       -10.271876        0.743460       11.762287
 C       -10.242579        2.580392       12.887494
 H        -9.771640        3.530837       12.624835
 H       -11.174649        2.818293       13.404589
 C        -9.352080        1.799302       13.864291
 H        -9.971739        1.117833       14.449027
 H        -8.604002        1.222676       13.317557
 C        -8.630362        2.784473       14.783478
 H        -7.875284        3.288139       14.182309
 H        -9.330954        3.531282       15.160803
 C        -7.949730        2.100084       15.967806
 H        -8.694764        1.904461       16.742659
 H        -7.528022        1.142945       15.646594
 N        -6.862053        2.950632       16.495642
 H        -6.968137        3.925233       16.209770
 H        -6.760109        2.841149       17.499487
 H        -5.970756        2.609472       16.131826
 C       -12.038629        1.864203       11.281046
 O       -12.500278        2.883421       10.760650
 N       -12.838928        0.866497       11.709620
 C       -12.442679       -0.484736       12.073001
 H       -12.095012       -0.498029       13.107203
 H       -11.672540       -0.871389       11.403644
 C       -13.713057       -1.320648       11.936131
 H       -13.690841       -2.201263       12.579109
 H       -13.853790       -1.606499       10.892320
 C       -14.805103       -0.336487       12.353580
 H       -14.882108       -0.332281       13.442231
 H       -15.766466       -0.592165       11.906784
 C       -14.285389        1.014879       11.840701
 H       -14.701914        1.201247       10.854180
 C       -14.627327        2.177277       12.786355
 O       -14.263553        2.158174       13.961252
 N       -15.315365        3.197886       12.275734
 H       -15.522363        3.175161       11.281677
 C       -15.526733        4.472442       12.962520
 H       -15.188661        4.404919       13.998277
 C       -14.664490        5.521234       12.244418
 H       -13.608718        5.295630       12.387949
 H       -14.866113        5.464713       11.177595
 C       -14.925728        6.943913       12.696224
 O       -15.370124        7.217311       13.802844
 N       -14.715163        7.903790       11.835899
 H       -14.877940        8.837569       12.152106
 H       -14.670852        7.677647       10.839070
 C       -17.011662        4.857083       12.970289
 O       -17.637964        4.949471       11.913238
 N       -17.586725        5.142767       14.146340
 H       -17.041754        5.108773       14.997192
 C       -19.026434        5.420543       14.227491
 H       -19.554482        4.585719       13.773469
 C       -19.441689        5.520418       15.701428
 H       -18.879850        6.311939       16.183435
 H       -20.502504        5.806462       15.738143
 C       -19.293051        4.234068       16.486605
 C       -20.176741        3.163523       16.232973
 H       -20.935860        3.262404       15.476629
 C       -20.069878        1.969886       16.976217
 H       -20.753382        1.151999       16.793211
 C       -19.088255        1.862234       17.989885
 O       -18.987429        0.722766       18.727757
 H       -19.541157        0.009393       18.410452
 C       -18.206522        2.928014       18.234941
 H       -17.454487        2.831379       19.003321
 C       -18.313379        4.121653       17.491697
 H       -17.644051        4.944039       17.698767
 C       -19.444559        6.681589       13.471229
 O       -20.579214        6.743669       13.007656
 N       -18.550684        7.663215       13.282039
 H       -17.612831        7.540139       13.649448
 C       -18.814037        8.851318       12.472624
 H       -19.753546        9.299655       12.799763
 C       -17.683512        9.848148       12.710828
 H       -16.732374        9.410423       12.421796
 H       -17.854713       10.723611       12.088932
 H       -17.654255       10.143057       13.753404
 C       -18.987694        8.553118       10.963310
 O       -19.659515        9.319056       10.283242
 N       -18.379133        7.485753       10.443111
 H       -17.826490        6.883972       11.038971
 C       -18.527035        7.112352        9.033529
 H       -18.457565        8.009290        8.416143
 C       -17.408215        6.146765        8.597444
 H       -17.545835        5.198846        9.120811
 H       -17.527390        5.949797        7.530890
 C       -15.964981        6.617110        8.839284
 O       -15.716872        7.790160        9.207893
 O       -15.061719        5.772883        8.671808
 C       -19.910040        6.483358        8.803294
 O       -20.611904        6.822575        7.852980
 N       -20.325781        5.594131        9.711704
 H       -19.671135        5.336922       10.438999
 C       -21.598064        4.867347        9.632011
 H       -21.781132        4.611882        8.588286
 C       -21.469515        3.558198       10.426559
 H       -21.449291        3.800703       11.490171
 H       -22.348728        2.942964       10.243933
 C       -20.224651        2.758082       10.074740
 C       -19.874710        2.555710        8.722945
 H       -20.531366        2.895752        7.934444
 C       -18.638298        1.971940        8.391804
 H       -18.337513        1.861990        7.361738
 C       -17.753101        1.575306        9.413316
 O       -16.523615        1.103216        9.092338
 H       -15.883387        1.843633        9.056904
 C       -18.126934        1.720197       10.765589
 H       -17.444004        1.412078       11.540143
 C       -19.359455        2.315725       11.095066
 H       -19.612118        2.480140       12.132008
 C       -22.806826        5.693421       10.089785
 O       -23.913588        5.472939        9.600782
 N       -22.614845        6.667008       10.983988
 H       -21.692795        6.765062       11.383871
 C       -23.653618        7.568321       11.467202
 H       -24.566093        7.429697       10.889383
 C       -24.007061        7.226974       12.927051
 H       -23.139839        7.439444       13.555843
 H       -24.820202        7.865302       13.259820
 C       -24.407106        5.780785       13.144781
 C       -25.689226        5.342485       12.771067
 H       -26.394093        6.033949       12.326498
 C       -26.056253        3.999250       12.947429
 H       -27.040037        3.672263       12.653752
 C       -25.137360        3.085880       13.501324
 H       -25.420193        2.057912       13.635064
 C       -23.855242        3.524180       13.875038
 H       -23.156244        2.818437       14.293884
 C       -23.488214        4.867415       13.698675
 H       -22.501146        5.200585       13.976511
 C       -23.201353        9.030070       11.310552
 O       -22.635887        9.603488       12.251058
 N       -23.461823        9.679392       10.146448
 C       -24.068365        9.087158        8.969180
 H       -25.152746        9.072665        9.073153
 H       -23.703936        8.075553        8.782788
 C       -23.673742        9.991106        7.794083
 H       -24.438061        9.992651        7.011321
 H       -22.705524        9.668757        7.402106
 C       -23.531124       11.354351        8.462609
 H       -24.516722       11.808821        8.586923
 H       -22.883291       12.015739        7.889216
 C       -22.933035       11.010628        9.834847
 H       -21.844299       10.915682        9.720655
 C       -23.219273       12.107305       10.865901
 O       -22.418913       13.040883       11.004651
 N       -24.307810       11.988491       11.635231
 H       -24.897799       11.189201       11.478869
 C       -24.649092       12.886539       12.754129
 H       -24.709402       13.897155       12.346795
 C       -26.046566       12.506973       13.307206
 H       -26.722265       12.460403       12.460944
 C       -26.041536       11.122767       13.992882
 H       -25.473583       11.160502       14.926964
 H       -27.066338       10.822404       14.218632
 H       -25.606329       10.372056       13.342243
 C       -26.571693       13.604738       14.263891
 H       -25.992470       13.599241       15.196072
 H       -26.431913       14.572909       13.799451
 C       -28.057364       13.460935       14.612909
 H       -28.233541       12.556434       15.201933
 H       -28.368622       14.325084       15.207263
 H       -28.648520       13.425183       13.706351
 C       -23.564726       12.922287       13.851341
 O       -23.411816       13.936431       14.524712
 N       -22.783707       11.855711       14.020243
 H       -22.917068       11.056708       13.409582
 C       -21.663179       11.791889       14.966202
 H       -21.929405       12.349305       15.860524
 C       -21.418180       10.320429       15.377280
 H       -21.089485        9.764562       14.502828
 H       -20.614649       10.299213       16.103699
 C       -22.634701        9.592799       15.977312
 H       -23.436115        9.550322       15.239118
 C       -22.254087        8.158994       16.336527
 H       -21.498814        8.154942       17.122747
 H       -23.121071        7.616904       16.683775
 H       -21.852823        7.659104       15.461084
 C       -23.168484       10.267753       17.240683
 H       -23.544769       11.262305       17.007710
 H       -23.986256        9.684548       17.657843
 H       -22.369307       10.355975       17.977320
 C       -20.370047       12.435427       14.418693
 O       -19.399668       12.591211       15.160380
 N       -20.338497       12.832837       13.141168
 H       -21.179459       12.698265       12.579762
 C       -19.167490       13.407666       12.484732
 H       -18.322992       12.729640       12.610046
 H       -19.377474       13.496720       11.421868
 C       -18.715469       14.774617       13.010586
 O       -17.590557       15.187072       12.723079
 N       -19.558950       15.474138       13.771182
 H       -20.483744       15.100380       13.944871
 C       -19.154213       16.666767       14.509582
 H       -18.473967       17.260218       13.884862
 C       -20.381584       17.551491       14.776801
 H       -20.097574       18.422888       15.371196
 H       -20.772621       17.912731       13.814100
 S       -21.700962       16.633057       15.634540
 H       -22.683544       17.531960       15.453114
 C       -18.376974       16.317982       15.797082
 O       -17.327309       16.919315       16.028381
 N       -18.822620       15.330250       16.575472
 H       -19.649822       14.835997       16.280588
 C       -18.303919       15.049835       17.930687
 H       -18.009327       16.018984       18.363426
 C       -19.388948       14.475740       18.870329
 H       -18.920385       14.231923       19.831789
 C       -20.483795       15.514244       19.161884
 H       -21.036901       15.747241       18.260725
 H       -21.170477       15.117132       19.912334
 H       -20.025282       16.430906       19.551350
 C       -20.062523       13.203221       18.354288
 H       -19.313000       12.435546       18.166168
 H       -20.760592       12.831394       19.093302
 H       -20.604858       13.407591       17.431576
 C       -17.024542       14.196459       17.995756
 O       -16.335093       14.299558       19.005772
 N       -16.684399       13.419287       16.961630
 H       -17.335003       13.380757       16.186819
 C       -15.512347       12.496047       16.926699
 H       -15.630600       11.865582       16.044069
 C       -14.204445       13.276518       16.719679
 H       -14.300567       13.892483       15.816492
 H       -14.050932       13.964183       17.562498
 C       -12.951345       12.403159       16.556908
 O       -13.056378       11.207410       16.195026
 O       -11.836906       12.955032       16.719234
 C       -15.478355       11.544636       18.146929
 O       -14.582055       11.630337       18.991089
 N       -16.488691       10.663437       18.306952
 C       -17.420271       10.220169       17.284470
 H       -16.892221        9.958860       16.364265
 H       -18.155739       10.994851       17.080608
 C       -18.096266        8.973494       17.850986
 H       -17.507294        8.091676       17.622923
 H       -19.116325        8.867197       17.478060
 C       -18.079407        9.235526       19.357855
 H       -18.133348        8.308069       19.931713
 H       -18.908485        9.886286       19.629047
 C       -16.751656        9.983639       19.584145
 H       -16.899158       10.724697       20.372736
 C       -15.630013        9.030664       20.032093
 O       -15.367720        8.893990       21.226088
 N       -14.922773        8.429215       19.073208
 H       -15.218789        8.574478       18.115410
 C       -13.766127        7.555479       19.294230
 H       -13.857700        7.094994       20.282242
 C       -13.750003        6.430155       18.259102
 H       -13.630911        6.865614       17.267036
 H       -12.911331        5.761059       18.462427
 O       -14.959524        5.683301       18.285042
 H       -14.728683        4.743153       18.206112
 C       -12.415539        8.305682       19.292542
 O       -11.358665        7.680302       19.375132
 N       -12.428029        9.637312       19.127617
 H       -13.322446       10.109702       19.069546
 C       -11.235005       10.497600       19.054131
 H       -11.559656       11.527585       18.952982
 H       -10.668061       10.397010       19.971931
 C       -10.293434       10.188804       17.879272
 O        -9.117686       10.562744       17.928114
 N       -10.789814        9.500582       16.845884
 H       -11.800729        9.455862       16.789066
 C       -10.009038        9.011368       15.701985
 H        -9.108016        8.519442       16.070827
 C       -10.828400        7.974061       14.889404
 H       -11.765080        8.446284       14.585691
 C       -10.082507        7.514605       13.628449
 H        -9.246365        6.871804       13.899331
 H       -10.748339        6.960787       12.966555
 H        -9.682936        8.354002       13.068734
 C       -11.145264        6.707912       15.719786
 H       -10.241360        6.112709       15.831154
 H       -11.474600        6.998354       16.713148
 C       -12.224770        5.805604       15.109516
 H       -11.886643        5.390715       14.160605
 H       -12.433439        4.979677       15.789961
 H       -13.138274        6.376920       14.956370
 C        -9.546891       10.189577       14.836224
 O        -8.364756       10.265979       14.500995
 N       -10.430428       11.152833       14.521873
 H       -11.358270       11.113805       14.945786
 C       -10.036263       12.350978       13.753647
 H        -9.554046       12.036443       12.827254
 C       -11.263044       13.215496       13.414158
 H       -11.967689       12.633009       12.820709
 H       -11.772157       13.512421       14.325746
 C       -10.860999       14.491170       12.652694
 H       -10.372180       15.191414       13.331468
 H       -10.159794       14.235962       11.861888
 C       -12.064622       15.178556       12.015234
 H       -11.721542       16.064144       11.475093
 H       -12.507314       14.480348       11.307433
 N       -13.084351       15.560259       13.004667
 H       -12.883277       15.370102       13.970004
 C       -14.288597       16.010096       12.715285
 N       -14.663115       16.271839       11.493533
 H       -13.995803       16.136234       10.739925
 H       -15.515380       16.772814       11.338480
 N       -15.160703       16.202684       13.660002
 H       -14.932407       16.046251       14.623285
 H       -16.133707       16.273129       13.400963
 C        -8.987675       13.160993       14.505640
 O        -8.014937       13.607603       13.903674
 N        -9.155209       13.328679       15.817957
 H       -10.022283       12.959397       16.232578
 C        -8.207707       14.066132       16.661821
 H        -8.045926       15.048843       16.207617
 C        -8.800569       14.266309       18.062304
 H        -9.826453       14.636851       17.962490
 H        -8.835331       13.309400       18.578157
 C        -7.988845       15.283241       18.898636
 H        -6.954007       14.978397       18.924940
 H        -8.053812       16.263046       18.427830
 C        -8.490410       15.380219       20.347233
 H        -8.359685       14.408139       20.822069
 H        -7.872392       16.110424       20.873781
 N        -9.903947       15.799092       20.425714
 H       -10.320101       16.180777       19.585699
 C       -10.738892       15.602154       21.425453
 N       -10.365011       15.130804       22.581503
 H        -9.388618       14.961501       22.755842
 H       -11.028150       14.953085       23.321409
 N       -11.984912       15.895746       21.243673
 H       -12.261488       16.238197       20.335247
 H       -12.661120       15.688047       21.956554
 C        -6.823837       13.406161       16.735622
 O        -5.816766       14.113638       16.614473
 N        -6.749043       12.084081       16.943848
 H        -7.616485       11.565583       17.057470
 C        -5.468292       11.347351       16.957481
 H        -4.770974       11.830261       17.642189
 C        -5.670469        9.891859       17.389423
 H        -6.508492        9.472807       16.829145
 H        -4.771079        9.329871       17.127090
 C        -5.911075        9.720437       18.897572
 H        -5.168177       10.294593       19.452168
 H        -6.900979       10.092460       19.157089
 C        -5.788439        8.244905       19.308893
 H        -4.744422        7.942296       19.203594
 H        -6.063716        8.131619       20.358160
 N        -6.607419        7.370165       18.454517
 H        -6.213102        7.142140       17.535645
 C        -7.868449        7.030198       18.601618
 N        -8.575108        7.384775       19.635654
 H        -8.144368        7.937068       20.343634
 H        -9.575628        7.211759       19.646124
 N        -8.454369        6.327033       17.686670
 H        -7.935258        6.108888       16.828030
 H        -9.411336        6.060980       17.796694
 C        -4.792520       11.362375       15.590850
 O        -3.578517       11.564926       15.525415
 N        -5.566571       11.222245       14.514419
 H        -6.542802       10.973842       14.635884
 C        -5.043930       11.338621       13.159345
 H        -4.204871       10.646869       13.078172
 C        -6.122872       10.910093       12.155276
 H        -6.490156        9.918278       12.423432
 H        -6.957063       11.610769       12.210600
 C        -5.594512       10.871055       10.712610
 H        -5.204121       11.849753       10.441192
 C        -4.500189        9.822050       10.528648
 H        -4.834924        8.850927       10.895786
 H        -4.261416        9.743507        9.472049
 H        -3.596551       10.126611       11.052339
 C        -6.738461       10.540283        9.765412
 H        -7.510560       11.290403        9.881799
 H        -6.377909       10.575350        8.740527
 H        -7.138075        9.549527        9.984477
 C        -4.499768       12.748056       12.882383
 O        -3.379752       12.858844       12.401502
 N        -5.211932       13.809501       13.281384
 H        -6.151347       13.657388       13.630001
 C        -4.727967       15.191316       13.188287
 H        -4.546284       15.425885       12.138034
 C        -5.807065       16.143749       13.725890
 H        -5.942746       15.998767       14.796630
 H        -5.497381       17.174511       13.545637
 H        -6.757530       15.965921       13.226221
 C        -3.398713       15.392256       13.936708
 O        -2.440481       15.893901       13.362441
 N        -3.302978       14.918927       15.184554
 H        -4.135276       14.525612       15.607374
 C        -2.061686       14.954652       15.967007
 H        -1.747400       15.993631       16.087210
 C        -2.385062       14.354821       17.346821
 H        -3.221685       14.899726       17.786867
 H        -2.678404       13.311822       17.218596
 S        -0.959016       14.432025       18.472979
 H        -1.499086       13.722544       19.473314
 C        -0.904955       14.209572       15.265748
 O         0.243553       14.647899       15.304472
 N        -1.206513       13.095088       14.595217
 H        -2.172679       12.795725       14.581070
 C        -0.222360       12.286961       13.863956
 H         0.675106       12.196496       14.474671
 C        -0.770623       10.876291       13.639851
 H        -1.609822       10.906224       12.943492
 H         0.022992       10.261479       13.218291
 O        -1.192028       10.304908       14.866716
 H        -2.038497       10.713185       15.117520
 C         0.197348       12.919642       12.527914
 O         1.376517       12.876100       12.176968
 N        -0.734000       13.557734       11.811148
 H        -1.694875       13.530319       12.134136
 C        -0.445614       14.386984       10.640152
 H         0.136231       13.811620        9.921351
 C        -1.748361       14.858693        9.970058
 H        -2.374030       15.336451       10.724620
 H        -1.485315       15.629578        9.244865
 C        -2.594740       13.836815        9.223231
 C        -2.088095       12.581370        8.823135
 H        -1.089483       12.273982        9.089144
 C        -2.870109       11.724140        8.029650
 H        -2.464342       10.782281        7.691984
 C        -4.168187       12.101373        7.649489
 H        -4.756397       11.447486        7.022354
 C        -4.686773       13.340653        8.060505
 H        -5.674809       13.646056        7.749440
 C        -3.898062       14.207009        8.836825
 H        -4.283781       15.178926        9.109759
 C         0.420709       15.587731       11.021514
 O         1.490118       15.740805       10.443191
 N         0.033501       16.380377       12.024974
 H        -0.882436       16.230719       12.438119
 C         0.805724       17.542801       12.483343
 H         0.889233       18.248165       11.654871
 C         0.066156       18.259127       13.634552
 H        -0.126892       17.535486       14.429093
 H         0.735111       19.018902       14.042298
 C        -1.257856       18.961601       13.263566
 O        -1.520375       19.197084       12.059888
 O        -1.983710       19.333536       14.220717
 C         2.244746       17.150051       12.889735
 O         3.194823       17.830275       12.498464
 N         2.435583       16.006701       13.576408
 H         1.609501       15.504776       13.885754
 C         3.769272       15.435184       13.872626
 H         4.348290       16.160118       14.446294
 C         3.638476       14.128254       14.679486
 H         2.827050       13.530705       14.263783
 H         4.561358       13.556271       14.561681
 C         3.412553       14.321789       16.186171
 H         4.266827       14.848702       16.613853
 H         2.516160       14.914778       16.359341
 C         3.271523       12.946481       16.860052
 H         2.451752       12.400594       16.388571
 H         4.198449       12.387294       16.715574
 C         2.987004       13.081311       18.359907
 H         3.755308       13.720746       18.806713
 H         2.018487       13.575947       18.482771
 N         2.980507       11.755755       19.032007
 H         3.912143       11.332938       19.015472
 H         2.735431       11.834219       20.008474
 H         2.344626       11.110891       18.584579
 C         4.596025       15.146345       12.612254
 O         5.781468       15.467780       12.577496
 N         4.008042       14.508840       11.597345
 H         3.024984       14.277179       11.679732
 C         4.729044       14.128030       10.376145
 H         5.707831       13.749000       10.672971
 C         3.957400       12.988676        9.687357
 H         3.826317       12.173144       10.398748
 H         2.966150       13.354379        9.413179
 C         4.644310       12.437950        8.424657
 H         4.674480       13.216397        7.665546
 C         6.065440       11.926084        8.678166
 H         6.066425       11.200753        9.491426
 H         6.458889       11.463483        7.773332
 H         6.718560       12.761464        8.930499
 C         3.833121       11.264889        7.877015
 H         2.806087       11.586881        7.707467
 H         4.281912       10.948220        6.935264
 H         3.842065       10.440452        8.592194
 C         4.982108       15.326057        9.442209
 O         6.061627       15.449487        8.867773
 N         4.018212       16.242210        9.338837
 H         3.153392       16.075932        9.844635
 C         4.138196       17.500593        8.591356
 H         4.406165       17.274996        7.559173
 C         2.779978       18.243162        8.595782
 H         2.425307       18.291698        9.627200
 C         2.915590       19.688841        8.080354
 H         3.431231       19.693552        7.120843
 H         1.937976       20.155876        7.972406
 H         3.488592       20.287939        8.788403
 C         1.742355       17.462915        7.752942
 H         1.963378       17.573452        6.691861
 H         1.807666       16.400467        7.980817
 C         0.294993       17.892496        8.026508
 H         0.102969       18.879841        7.607973
 H        -0.383829       17.175121        7.567446
 H         0.103867       17.910664        9.099922
 C         5.267425       18.361736        9.168496
 O         6.008672       18.974941        8.406329
 N         5.448823       18.366598       10.491910
 H         4.773963       17.883165       11.065979
 C         6.527982       19.108973       11.163024
 H         6.428501       20.162474       10.915775
 C         6.347373       18.976852       12.677202
 H         6.444315       17.938459       12.986621
 H         7.119619       19.567581       13.187655
 H         5.364146       19.345600       12.976860
 C         7.928850       18.657015       10.709244
 O         8.788332       19.511063       10.482102
 N         8.152669       17.355560       10.494265
 H         7.406204       16.712036       10.707027
 C         9.401813       16.837214        9.913705
 H        10.246483       17.136160       10.546290
 C         9.391102       15.288346        9.831301
 H         8.490159       14.974846        9.301284
 C        10.585906       14.708517        9.064012
 H        11.503113       14.872686        9.614908
 H        10.415975       13.653895        8.895192
 H        10.679322       15.155811        8.071240
 C         9.358340       14.658790       11.226324
 H         8.476987       14.992640       11.767032
 H         9.318168       13.569615       11.140371
 H        10.254544       14.946747       11.783269
 C         9.648775       17.425089        8.527911
 O        10.719926       17.975414        8.257779
 N         8.652976       17.327879        7.638010
 H         7.789695       16.881241        7.923675
 C         8.754950       17.840956        6.268044
 H         9.627709       17.399420        5.786727
 C         7.495426       17.461700        5.471214
 H         6.642250       17.976828        5.915374
 H         7.610100       17.851028        4.459772
 C         7.160888       15.979071        5.365844
 C         8.172500       15.003787        5.238227
 H         9.212834       15.292699        5.240405
 C         7.835894       13.645075        5.092446
 H         8.612879       12.901370        4.986056
 C         6.487261       13.252287        5.076368
 H         6.228659       12.210442        4.958144
 C         5.475934       14.218150        5.206478
 H         4.439490       13.919144        5.189018
 C         5.810933       15.576486        5.345597
 H         5.024938       16.313869        5.425489
 C         8.963594       19.359943        6.244524
 O         9.805741       19.853758        5.498925
 N         8.248585       20.097239        7.095812
 H         7.571884       19.626997        7.674644
 C         8.391191       21.547861        7.249297
 H         8.285606       22.003122        6.262542
 C         7.264933       22.098272        8.145567
 H         7.134080       21.443504        9.005480
 H         7.548833       23.090790        8.509461
 C         5.942915       22.208384        7.371531
 H         5.716223       21.264402        6.874324
 H         5.144256       22.427179        8.073869
 C         5.987985       23.343006        6.346447
 O         6.178469       24.502411        6.674003
 N         5.774974       23.075010        5.074282
 H         5.881803       23.825356        4.423387
 H         5.601456       22.122643        4.767869
 C         9.767656       21.962852        7.766037
 O        10.272513       22.997639        7.321237
 N        10.424941       21.176048        8.624298
 H         9.946276       20.363499        9.009722
 C        11.822118       21.408150        9.004580
 H        11.903242       22.359131        9.531132
 H        12.143269       20.606997        9.667620
 C        12.754611       21.431923        7.787123
 O        13.493129       22.396749        7.584410
 N        12.644857       20.424732        6.913095
 H        11.986916       19.685278        7.126833
 C        13.432523       20.326881        5.668934
 H        14.487399       20.465017        5.916058
 C        13.263415       18.921078        5.040544
 H        12.204070       18.766739        4.829112
 C        14.032412       18.809883        3.710893
 H        15.105581       18.894829        3.889760
 H        13.812523       17.859802        3.235932
 H        13.729709       19.589745        3.015409
 C        13.731926       17.812799        6.015673
 H        14.803479       17.916986        6.193304
 H        13.224581       17.930309        6.972677
 C        13.443328       16.383570        5.538082
 H        14.046510       16.140285        4.664588
 H        13.700433       15.687927        6.335550
 H        12.384788       16.276968        5.297945
 C        13.059377       21.438610        4.669638
 O        13.937657       22.045322        4.057789
 N        11.764100       21.733721        4.509568
 H        11.087005       21.173386        5.016665
 C        11.267735       22.811468        3.635918
 H        11.641709       22.645084        2.625330
 C         9.719812       22.785421        3.594197
 H         9.364869       22.701010        4.617560
 C         9.124592       24.077581        3.008579
 H         9.557796       24.281351        2.029483
 H         8.046085       23.986053        2.914558
 H         9.322005       24.918917        3.673408
 C         9.213035       21.566864        2.786518
 H         9.282143       21.794613        1.726789
 H         9.847815       20.703018        2.983119
 C         7.766747       21.153309        3.089480
 H         7.073712       21.928020        2.766047
 H         7.534761       20.235538        2.548712
 H         7.640893       20.973362        4.156055
 C        11.815067       24.173731        4.088565
 O        12.290520       24.947544        3.259612
 N        11.794333       24.460026        5.392176
 H        11.357756       23.804625        6.030647
 C        12.354173       25.691477        5.956974
 H        11.925624       26.537638        5.421760
 C        11.971792       25.795218        7.432926
 H        12.115481       24.835169        7.921452
 H        12.605426       26.540293        7.924333
 S        10.228443       26.314297        7.589390
 H         9.924845       25.496721        8.602446
 C        13.872738       25.781221        5.770421
 O        14.362962       26.858320        5.433763
 N        14.624558       24.684408        5.927789
 H        14.181717       23.828056        6.259375
 C        16.070913       24.662403        5.644808
 H        16.537954       25.457119        6.228329
 C        16.681332       23.311398        6.115532
 H        16.405724       23.147558        7.155818
 H        16.277971       22.501696        5.514130
 C        18.218470       23.310419        5.998432
 H        18.494076       23.474258        4.958142
 H        18.606636       24.153835        6.584584
 C        18.929201       22.026264        6.490782
 O        20.168346       21.967813        6.333657
 O        18.255009       21.101477        7.006483
 C        16.355082       24.953951        4.170105
 O        17.179914       25.812061        3.855307
 N        15.622331       24.322493        3.241696
 H        14.959100       23.630447        3.579030
 C        15.750488       24.512758        1.777194
 H        16.805672       24.387400        1.524259
 C        14.925714       23.407928        1.074283
 H        15.165447       22.451361        1.527282
 H        13.865308       23.603483        1.277772
 C        15.106386       23.286102       -0.450549
 H        14.359601       22.589710       -0.826516
 H        14.902817       24.252708       -0.917379
 C        16.489052       22.811176       -0.910747
 H        16.556150       22.908678       -1.994905
 H        17.263050       23.451904       -0.475102
 N        16.756466       21.402840       -0.539835
 H        17.305677       21.241461        0.287465
 C        16.388590       20.327950       -1.212051
 N        15.719630       20.364349       -2.327517
 H        15.677685       21.219870       -2.886203
 H        15.499353       19.501181       -2.836060
 N        16.657473       19.129730       -0.771507
 H        17.170645       18.976263        0.082956
 H        16.486927       18.349901       -1.407653
 C        15.358828       25.916080        1.309131
 O        15.854974       26.372999        0.277394
 N        14.478043       26.616831        2.030908
 H        14.065135       26.140848        2.832625
 C        14.016964       27.980881        1.728787
 H        14.180697       28.171608        0.675786
 C        12.493184       28.070950        2.003318
 H        12.311686       27.738293        3.022537
 H        12.191155       29.118816        1.945394
 C        11.596876       27.268671        1.043801
 H        11.902884       26.225054        1.028475
 C        10.152056       27.356457        1.523174
 H         9.801542       28.385599        1.498379
 H         9.508693       26.749868        0.875463
 H        10.080366       26.974211        2.533195
 C        11.651568       27.808411       -0.388011
 H        12.645445       27.641766       -0.802302
 H        10.929558       27.286411       -1.006411
 H        11.428888       28.879374       -0.395224
 C        14.780019       29.105457        2.458158
 O        14.470094       30.278612        2.239171
 N        15.753162       28.784668        3.323828
 H        15.981594       27.819651        3.480855
 C        16.506401       29.804308        4.067041
 H        15.771090       30.451633        4.552004
 C        17.310314       29.114111        5.176429
 H        18.037609       28.435062        4.734239
 H        17.822031       29.854849        5.779723
 H        16.630184       28.538603        5.814489
 C        17.408604       30.658522        3.141919
 O        18.132759       30.101833        2.317601
 N        17.425486       32.003628        3.266054
 C        16.630705       32.786251        4.214328
 H        16.763487       32.442863        5.237734
 H        15.575454       32.727097        3.928228
 C        17.127245       34.226578        4.071124
 H        17.984381       34.384617        4.720779
 H        16.338665       34.945477        4.295242
 C        17.570745       34.290501        2.616441
 H        18.309807       35.073181        2.456405
 H        16.703833       34.466953        1.981597
 C        18.126339       32.893597        2.332053
 H        17.860079       32.609798        1.314086
 C        19.669485       32.866917        2.414464
 O        20.322798       33.246304        1.448203
 N        20.245144       32.408386        3.528988
 H        19.645309       32.080696        4.267724
 C        21.697054       32.450188        3.827478
 H        22.189722       32.997849        3.026074
 C        21.951975       33.250385        5.132844
 H        21.166643       33.009228        5.854225
 H        22.892830       32.935322        5.571172
 C        22.069765       34.781544        4.990700
 O        22.429056       35.275253        3.888127
 O        21.907413       35.471092        6.021209
 C        22.374683       31.046110        3.799130
 O        23.278460       30.738716        4.579900
 N        21.985355       30.162275        2.862456
 H        21.220713       30.410343        2.257816
 C        22.800350       28.984926        2.490275
 H        23.169436       28.522743        3.409056
 C        21.946207       27.918306        1.796178
 H        22.588404       27.080767        1.508055
 H        21.203753       27.549955        2.508402
 O        21.272970       28.417173        0.658205
 H        20.543455       27.819389        0.456819
 C        24.046436       29.409878        1.689968
 O        24.173954       29.209059        0.489382
 N        24.982544       30.063002        2.384974
 H        24.802414       30.171198        3.380739
 C        26.088795       30.878042        1.878219
 H        25.670147       31.546730        1.124362
 C        26.591932       31.768229        3.030316
 H        27.442507       32.360561        2.705569
 H        25.783005       32.446716        3.316501
 O        26.951244       30.975641        4.146425
 H        27.120182       31.555878        4.893741
 C        27.249531       30.143345        1.169696
 O        28.327816       30.714630        0.991268
 N        27.052898       28.910551        0.686012
 H        26.117188       28.524261        0.764177
 C        27.955223       28.291615       -0.296046
 H        28.982029       28.590500       -0.054898
 C        27.923185       26.754761       -0.251947
 H        28.407101       26.365284       -1.149241
 C        28.685717       26.234333        0.959249
 H        28.255238       26.622847        1.879865
 H        28.651241       25.146753        0.976077
 H        29.733587       26.543234        0.886777
 O        26.608276       26.219955       -0.203040
 H        26.175385       26.430496       -1.037533
 C        27.648994       28.810167       -1.703679
 O        26.544809       28.632015       -2.204122
 N        28.659010       29.389820       -2.372688
 H        29.546152       29.484512       -1.892994
 C        28.636200       30.002892       -3.722545
 H        27.793585       30.690945       -3.748885
 C        29.923151       30.820742       -3.957203
 H        30.233267       30.771824       -5.003884
 C        29.696581       32.292168       -3.626013
 H        29.352798       32.402340       -2.593987
 H        30.627848       32.851086       -3.764017
 H        28.947411       32.704689       -4.302163
 O        30.994629       30.371300       -3.159184
 H        31.788118       30.823429       -3.474706
 C        28.368900       29.031727       -4.895188
 O        28.692513       29.310043       -6.044979
 N        27.728336       27.912868       -4.605995
 H        27.430641       27.797682       -3.645992
 C        27.149212       26.971052       -5.560461
 H        26.976263       27.467676       -6.519812
 C        28.038401       25.742670       -5.804616
 H        27.441334       24.975082       -6.303534
 C        29.234156       26.052462       -6.704448
 H        29.869112       26.798956       -6.237462
 H        29.813780       25.137501       -6.865328
 H        28.875998       26.417566       -7.665138
 O        28.519936       25.204271       -4.589271
 H        27.739361       24.960184       -4.088955
 C        25.786856       26.549606       -5.003810
 O        25.719976       25.661806       -4.145767
 N        24.718126       27.157928       -5.505772
 H        24.841202       27.926485       -6.158820
 C        23.364971       26.590370       -5.464939
 H        23.133963       26.268204       -4.451901
 C        22.310259       27.620945       -5.912933
 H        21.397259       27.109182       -6.213496
 C        21.957813       28.580177       -4.778799
 H        22.846689       29.141087       -4.476689
 H        21.187740       29.272520       -5.104001
 H        21.590601       28.020994       -3.917998
 O        22.802948       28.388813       -6.988214
 H        22.097639       28.950550       -7.325671
 C        23.331762       25.349154       -6.366146
 O        22.784231       25.346571       -7.452702
 N        23.947357       24.263035       -5.892037
 H        24.439484       24.319754       -4.997835
 C        23.638481       22.922144       -6.371729
 H        23.730370       22.887432       -7.458122
 C        24.572302       21.858027       -5.772544
 H        24.114250       20.874090       -5.891504
 C        25.922562       21.838778       -6.478325
 H        26.417185       22.800200       -6.366874
 H        26.554638       21.055439       -6.059438
 H        25.780645       21.635868       -7.546257
 O        24.846039       22.077566       -4.405700
 H        25.206741       21.258900       -4.056868
 C        22.173803       22.654552       -6.028765
 O        21.852476       22.244087       -4.911101
 N        21.281448       22.908186       -6.992228
 H        21.596693       23.320160       -7.864413
 C        19.958866       22.285894       -6.997969
 H        19.399918       22.629238       -6.127916
 C        19.133144       22.615946       -8.252337
 H        18.181623       22.092484       -8.199378
 C        18.837719       24.115601       -8.340984
 H        19.770241       24.681202       -8.413002
 H        18.243092       24.309664       -9.234376
 H        18.279161       24.426390       -7.464609
 O        19.782482       22.246014       -9.454834
 H        19.373245       21.392582       -9.727372
 C        20.204079       20.798643       -6.858093
 O        21.025751       20.206882       -7.568565
 N        19.573462       20.183199       -5.859272
 H        18.823372       20.664139       -5.360207
 C        19.750723       18.757183       -5.621244
 H        20.811325       18.516378       -5.741344
 C        19.351324       18.381994       -4.190432
 H        19.213202       17.307789       -4.145702
 C        20.436466       18.768850       -3.183352
 H        20.627394       19.838753       -3.237748
 H        20.106148       18.518154       -2.175661
 H        21.362293       18.229267       -3.410058
 O        18.181919       19.029938       -3.770007
 H        17.562056       18.363634       -3.445200
 C        19.018648       17.933050       -6.687768
 O        19.247593       16.734196       -6.785931
 N        18.121817       18.580070       -7.453302
 H        17.997913       19.565899       -7.251423
 C        17.190475       18.008205       -8.436156
 H        16.466812       18.796312       -8.650799
 C        17.880280       17.682693       -9.782826
 H        18.855755       17.232361       -9.591825
 H        17.287333       16.940784      -10.318663
 C        18.050512       18.877928      -10.739212
 O        17.892319       20.052856      -10.322388
 O        18.271639       18.588730      -11.940712
 C        16.324020       16.871975       -7.854920
 O        15.792406       16.030519       -8.586601
 N        16.142321       16.855711       -6.532084
 H        16.555523       17.618484       -6.013213
 C        15.151794       16.027552       -5.846194
 H        15.145819       15.043681       -6.315561
 C        15.556229       15.804611       -4.375791
 H        14.818129       15.161565       -3.900251
 H        16.500324       15.257204       -4.370412
 C        15.722526       17.066263       -3.524861
 O        14.990546       18.060034       -3.709049
 O        16.624142       17.071144       -2.651157
 C        13.736216       16.609474       -6.022823
 O        13.524978       17.666489       -6.624249
 N        12.717178       15.872708       -5.579798
 H        12.913786       14.984390       -5.127919
 C        11.322471       16.286123       -5.804392
 H        11.266408       16.693415       -6.813636
 C        10.385157       15.062040       -5.786526
 H        10.529756       14.495922       -4.867611
 C         8.894029       15.393295       -5.924438
 H         8.724799       15.998528       -6.815678
 H         8.311380       14.475243       -5.987830
 H         8.558963       15.945143       -5.048211
 C        10.758361       14.181919       -6.988446
 H        11.757764       13.765698       -6.860003
 H        10.059457       13.360511       -7.092454
 H        10.720536       14.777982       -7.897941
 C        10.893736       17.463724       -4.916501
 O         9.913666       18.128862       -5.249533
 N        11.635194       17.809177       -3.856557
 H        12.469870       17.279261       -3.625859
 C        11.395052       19.048683       -3.117647
 H        10.329111       19.087437       -2.896117
 C        12.146802       19.037966       -1.774515
 H        11.763235       18.211548       -1.179933
 H        13.206397       18.869026       -1.965077
 C        12.002939       20.331894       -0.957294
 H        12.378640       21.168743       -1.541654
 C        10.550309       20.598871       -0.559101
 H        10.179270       19.802626        0.085310
 H        10.505846       21.549135       -0.035169
 H         9.917774       20.672798       -1.440929
 C        12.810798       20.256516        0.338032
 H        13.847805       20.014277        0.110383
 H        12.780320       21.219416        0.847044
 H        12.397265       19.496849        0.997773
 C        11.705781       20.285221       -3.972211
 O        10.839682       21.151262       -4.054769
 N        12.848086       20.355209       -4.668008
 H        13.530123       19.605625       -4.579863
 C        13.142394       21.487200       -5.574378
 H        13.173970       22.404625       -4.985420
 C        14.516555       21.312860       -6.262019
 H        14.610647       20.287558       -6.624183
 H        14.547422       21.971607       -7.131593
 C        15.733592       21.660809       -5.388160
 O        15.537653       22.237230       -4.288740
 O        16.871134       21.379028       -5.833650
 C        12.025304       21.684633       -6.621413
 O        11.559262       22.806076       -6.841894
 N        11.508128       20.586397       -7.186160
 H        11.949311       19.704306       -6.954594
 C        10.369060       20.596760       -8.123484
 H        10.607721       21.271284       -8.946809
 C        10.140118       19.187859       -8.704275
 H        10.037951       18.476887       -7.885544
 C         8.861033       19.108643       -9.546173
 H         8.909364       19.827656      -10.365088
 H         8.757906       18.106298       -9.940871
 H         7.981359       19.306522       -8.936460
 C        11.320775       18.743084       -9.577226
 H        12.235779       18.707560       -8.984164
 H        11.136156       17.749895       -9.984668
 H        11.463298       19.444654      -10.400094
 C         9.076815       21.118572       -7.480309
 O         8.412180       21.994398       -8.039233
 N         8.686475       20.589714       -6.315402
 H         9.278797       19.888384       -5.878612
 C         7.465420       21.017780       -5.619840
 H         6.624685       20.949751       -6.307875
 C         7.204879       20.099125       -4.411156
 H         8.122096       20.039421       -3.822477
 H         6.440595       20.553946       -3.781779
 C         6.746965       18.673693       -4.779880
 H         7.417629       18.243938       -5.519813
 C         6.759064       17.788040       -3.532900
 H         6.093900       18.197586       -2.773805
 H         6.431185       16.784042       -3.793002
 H         7.773635       17.737221       -3.136067
 C         5.330749       18.637739       -5.358274
 H         5.294407       19.204309       -6.286647
 H         5.049049       17.607962       -5.574464
 H         4.626203       19.060696       -4.643688
 C         7.550177       22.490824       -5.195523
 O         6.564649       23.221359       -5.304747
 N         8.731845       22.951502       -4.781169
 H         9.507606       22.290201       -4.707769
 C         8.978861       24.352114       -4.448803
 H         8.174194       24.706221       -3.808555
 C        10.309743       24.480505       -3.680904
 H        11.102873       24.052597       -4.289213
 H        10.522924       25.542917       -3.537948
 C        10.332019       23.800898       -2.293989
 H        10.119463       22.741831       -2.403954
 C        11.710950       23.957371       -1.669277
 H        11.955046       25.018879       -1.532879
 H        11.741506       23.455975       -0.709759
 H        12.461414       23.501799       -2.322471
 C         9.289014       24.383930       -1.329863
 H         8.284823       24.160858       -1.688239
 H         9.414529       23.920496       -0.354783
 H         9.418657       25.464231       -1.247746
 C         8.959430       25.266468       -5.686778
 O         8.537519       26.419109       -5.577223
 N         9.370884       24.787273       -6.867617
 H         9.792422       23.857939       -6.902780
 C         9.184608       25.524626       -8.120855
 H         9.607947       26.517895       -7.999152
 C         9.950709       24.836222       -9.278176
 H        10.998271       24.726744       -8.990011
 H         9.539071       23.848303       -9.452177
 C         9.868853       25.662628      -10.569706
 H         8.819341       25.767349      -10.866447
 H        10.264368       26.650286      -10.380219
 C        10.615570       25.048927      -11.752408
 O        10.648253       23.855616      -11.983795
 N        11.190756       25.856594      -12.612028
 H        11.746205       25.413248      -13.332454
 H        11.198526       26.846157      -12.451713
 C         7.689964       25.709101       -8.453565
 O         7.264415       26.831179       -8.722764
 N         6.893370       24.644730       -8.345655
 H         7.325112       23.750916       -8.127724
 C         5.443331       24.690121       -8.565676
 H         5.252289       25.122211       -9.549739
 C         4.909709       23.249950       -8.546770
 H         5.247078       22.778366       -7.624113
 H         3.819961       23.268087       -8.535665
 C         5.388828       22.413874       -9.750742
 H         6.426848       22.644030       -9.987504
 C         5.309233       20.927288       -9.412276
 H         4.292999       20.672768       -9.127604
 H         5.620215       20.338825      -10.273967
 H         5.981375       20.712328       -8.582839
 C         4.532072       22.679083      -10.990307
 H         4.606704       23.730526      -11.272452
 H         4.893443       22.079153      -11.823928
 H         3.487163       22.437477      -10.795036
 C         4.721554       25.583229       -7.537437
 O         3.775455       26.285433       -7.895286
 N         5.200844       25.626230       -6.288099
 H         5.898262       24.941095       -6.031959
 C         4.738323       26.575954       -5.275182
 H         3.650820       26.486822       -5.175714
 C         5.365383       26.226570       -3.918077
 H         5.019538       25.240141       -3.629727
 H         6.444800       26.179617       -4.021796
 C         5.034817       27.182394       -2.787044
 C         6.007048       28.071028       -2.289349
 H         7.010460       28.059822       -2.710474
 C         5.699230       28.953066       -1.239183
 H         6.453613       29.632599       -0.855592
 C         4.398745       28.969248       -0.694688
 H         4.156802       29.657736        0.097995
 C         3.418916       28.097477       -1.200009
 H         2.425995       28.130556       -0.793428
 C         3.736285       27.203341       -2.233979
 H         2.990950       26.526312       -2.621027
 C         5.029112       28.028650       -5.658198
 O         4.118575       28.859070       -5.643101
 N         6.257784       28.336067       -6.097691
 H         6.957766       27.607353       -6.097863
 C         6.625842       29.679543       -6.589336
 H         6.401065       30.420216       -5.829540
 C         8.131285       29.716093       -6.906649
 H         8.379048       28.879616       -7.560185
 H         8.351976       30.635069       -7.455549
 C         9.025599       29.686449       -5.659766
 H         8.933402       30.633553       -5.126487
 H         8.716761       28.887381       -4.994021
 C        10.502221       29.469450       -6.063004
 H        10.573352       28.541779       -6.637252
 H        10.828049       30.308014       -6.684572
 C        11.415291       29.361761       -4.823727
 H        11.311791       30.270962       -4.231835
 H        11.072707       28.519592       -4.219658
 N        12.835308       29.157495       -5.221115
 H        13.193988       29.918785       -5.783955
 H        13.447529       29.064198       -4.411006
 H        12.974511       28.296160       -5.742758
 C         5.803352       30.102175       -7.825862
 O         5.575939       31.286657       -8.023314
 N         5.351451       29.140921       -8.635289
 H         5.642477       28.195395       -8.445055
 C         4.462919       29.357655       -9.789082
 H         4.730819       30.317144      -10.242956
 C         4.723365       28.254862      -10.834176
 H         4.673692       27.281160      -10.340583
 H         3.951562       28.291210      -11.611225
 C         6.098302       28.443750      -11.497849
 H         6.042957       29.296579      -12.180284
 H         6.850928       28.685535      -10.742537
 C         6.615319       27.238379      -12.264649
 O         6.195074       26.099541      -12.107971
 N         7.597534       27.425652      -13.117697
 H         7.932792       26.604012      -13.589503
 H         7.929295       28.353395      -13.311935
 C         2.966304       29.478464       -9.421183
 O         2.155599       29.813801      -10.285364
 N         2.591499       29.264986       -8.155744
 H         3.318995       29.059305       -7.472846
 C         1.207097       29.164078       -7.655384
 H         1.310472       28.945309       -6.589476
 C         0.452557       30.511997       -7.753256
 H         0.163932       30.685638       -8.786811
 H        -0.455597       30.452730       -7.163134
 C         1.246812       31.724237       -7.254628
 O         1.269143       32.062557       -6.082947
 N         1.895277       32.418419       -8.149616
 H         2.513439       33.138096       -7.803863
 H         1.926739       32.075047       -9.097513
 C         0.403987       27.962006       -8.227616
 O        -0.820317       27.932896       -8.095246
 N         1.074358       26.964701       -8.818360
 H         2.086752       27.012953       -8.854666
 C         0.434098       25.686699       -9.222331
 H        -0.544197       25.903900       -9.656091
 C         1.269972       24.952347      -10.288423
 H         2.290092       24.804707       -9.926155
 H         0.818995       23.966164      -10.419418
 C         1.302690       25.668304      -11.649759
 H         0.353425       26.203428      -11.776792
 H         2.089559       26.413706      -11.625062
 C         1.482932       24.751865      -12.884974
 O         1.919723       25.281862      -13.932069
 O         1.093328       23.553020      -12.865257
 C         0.169948       24.746271       -8.021780
 O        -0.661108       23.849487       -8.127300
 N         0.856070       24.968918       -6.895169
 H         1.513458       25.738447       -6.902942
 C         0.649635       24.291916       -5.612488
 H        -0.324759       23.800268       -5.611515
 C         1.753096       23.242228       -5.367586
 H         2.716513       23.754730       -5.395888
 H         1.626146       22.842497       -4.360324
 C         1.803190       22.058231       -6.347558
 H         1.933785       22.421694       -7.365963
 C         2.993275       21.167711       -5.989757
 H         2.845506       20.733164       -5.001676
 H         3.091755       20.370680       -6.723893
 H         3.909796       21.757425       -5.981866
 C         0.547649       21.187695       -6.279735
 H        -0.310641       21.768808       -6.611090
 H         0.657859       20.327286       -6.937192
 H         0.378886       20.847841       -5.257408
 C         0.656354       25.301645       -4.458761
 O         1.360609       26.307272       -4.498789
 N        -0.076038       24.996916       -3.392797
 H        -0.717575       24.208614       -3.473512
 C         0.041745       25.635742       -2.071502
 H         0.518725       26.612253       -2.197669
 C        -1.333793       25.882952       -1.439851
 H        -1.184643       26.431377       -0.507074
 C        -2.287262       26.685507       -2.309224
 H        -2.552510       26.123816       -3.208138
 H        -3.203707       26.893698       -1.749058
 H        -1.820623       27.629608       -2.601649
 O        -1.960332       24.660507       -1.131348
 H        -2.144013       24.243704       -2.001022
 C         0.918271       24.805511       -1.134209
 O         1.074453       23.595921       -1.314769
 N         1.452982       25.420982       -0.070073
 H         1.333335       26.417311        0.022267
 C         2.287260       24.721281        0.909362
 H         3.120556       24.249746        0.374419
 C         2.879172       25.743580        1.897868
 H         3.343293       26.564709        1.336050
 H         2.075049       26.164219        2.501057
 C         3.934475       25.131594        2.824802
 H         4.293771       25.917477        3.496140
 H         3.450777       24.372478        3.438306
 S         5.361370       24.392803        1.999476
 C         6.149308       25.856007        1.275532
 H         6.368882       26.582035        2.058645
 H         7.086276       25.561850        0.793398
 H         5.495167       26.301229        0.524543
 C         1.531456       23.598948        1.646671
 O         2.104365       22.543081        1.915452
 N         0.246876       23.812250        1.957884
 H        -0.158586       24.706987        1.735321
 C        -0.606444       22.803930        2.593016
 H        -0.169860       22.498852        3.543853
 H        -1.588532       23.235081        2.785649
 C        -0.788500       21.563213        1.716832
 O        -0.669982       20.444866        2.207716
 N        -0.974094       21.748840        0.406651
 H        -1.017154       22.691845        0.042996
 C        -1.029009       20.638371       -0.553854
 H        -1.752392       19.897602       -0.208918
 C        -1.476327       21.140347       -1.932896
 H        -0.845279       21.984146       -2.207255
 H        -1.344669       20.355062       -2.678713
 C        -2.960339       21.536615       -1.890259
 H        -3.571385       20.652924       -2.084025
 H        -3.199980       21.872515       -0.885901
 C        -3.364582       22.671530       -2.833282
 O        -4.593505       22.873219       -2.960734
 O        -2.484497       23.393442       -3.353988
 C         0.306939       19.909019       -0.663555
 O         0.302493       18.687620       -0.715993
 N         1.445940       20.608414       -0.620840
 H         1.389691       21.621250       -0.603734
 C         2.770498       19.964706       -0.576599
 H         2.843099       19.273020       -1.416616
 C         3.886590       21.023882       -0.736233
 H         3.665721       21.868938       -0.084008
 C         5.277411       20.483175       -0.350002
 H         5.514133       19.594957       -0.934633
 H         6.042337       21.240379       -0.516896
 H         5.304958       20.232334        0.710941
 C         3.873494       21.510212       -2.201980
 H         4.221293       20.707129       -2.851256
 H         2.852086       21.751823       -2.494966
 C         4.712853       22.761122       -2.463467
 H         5.772488       22.560358       -2.310459
 H         4.562108       23.058794       -3.500000
 H         4.391441       23.570080       -1.806435
 C         2.920019       19.109072        0.689701
 O         3.284310       17.937836        0.595667
 N         2.574341       19.645498        1.862420
 H         2.285060       20.618408        1.874060
 C         2.621934       18.907478        3.127448
 H         3.641603       18.552662        3.291600
 C         2.233801       19.859900        4.270814
 H         1.297891       20.360752        4.025475
 H         2.074250       19.285942        5.179214
 C         3.300193       20.895103        4.568681
 O         4.491994       20.643120        4.489149
 N         2.914754       22.085323        4.963655
 H         3.639325       22.769762        5.115788
 H         1.940771       22.320709        4.990917
 C         1.717855       17.663273        3.117913
 O         2.160382       16.566059        3.463858
 N         0.457643       17.812811        2.704970
 H         0.135645       18.742323        2.445371
 C        -0.506202       16.710068        2.655892
 H        -0.427264       16.131571        3.576454
 C        -1.930258       17.284273        2.601739
 H        -2.016775       17.951664        1.743167
 H        -2.633954       16.465282        2.455569
 C        -2.348032       18.037775        3.852241
 N        -3.461917       18.869453        3.942486
 C        -3.513756       19.303869        5.210279
 H        -4.266222       19.976170        5.600264
 N        -2.503850       18.786425        5.925204
 H        -2.342336       18.960943        6.911861
 C        -1.761789       17.979628        5.087534
 H        -0.897082       17.392885        5.353907
 C        -0.206211       15.707583        1.534468
 O        -0.419195       14.519715        1.746791
 N         0.376925       16.122608        0.403486
 H         0.481101       17.123621        0.260794
 C         0.896153       15.239873       -0.654421
 H         0.108565       14.542982       -0.939350
 C         1.256416       16.105810       -1.878506
 H         0.348806       16.596949       -2.232637
 H         1.953337       16.877853       -1.551117
 C         1.909298       15.376437       -3.064358
 H         2.827496       14.887328       -2.740753
 C         0.975707       14.334844       -3.678515
 H         0.033194       14.802032       -3.964030
 H         1.453308       13.904803       -4.557089
 H         0.786082       13.540120       -2.957483
 C         2.272394       16.388731       -4.152561
 H         2.961340       17.128546       -3.743914
 H         2.757856       15.881199       -4.985434
 H         1.374993       16.897438       -4.506102
 C         2.105157       14.411687       -0.190315
 O         2.209944       13.233020       -0.533430
 N         3.004642       14.995708        0.607549
 H         2.906783       15.987789        0.806872
 C         4.117781       14.261909        1.215764
 H         4.641084       13.716114        0.430898
 C         5.105089       15.246583        1.868515
 H         4.546965       15.917481        2.521746
 H         5.805780       14.686380        2.487594
 C         5.917093       16.080566        0.857980
 H         5.267587       16.463896        0.074108
 C         6.581111       17.263847        1.561420
 H         7.250308       16.906330        2.340957
 H         7.143376       17.856676        0.840409
 H         5.815314       17.898592        2.007850
 C         7.013380       15.245225        0.196796
 H         6.569846       14.446702       -0.394751
 H         7.602878       15.879532       -0.464151
 H         7.665273       14.811447        0.952235
 C         3.605453       13.202878        2.204774
 O         4.052784       12.059135        2.139370
 N         2.607124       13.519930        3.039896
 H         2.292601       14.485531        3.063784
 C         1.895992       12.510579        3.856076
 H         2.626582       11.976935        4.463467
 C         0.883218       13.182299        4.811040
 H         0.211383       13.808713        4.227709
 C         0.035306       12.170801        5.595574
 H         0.675064       11.517488        6.186474
 H        -0.648362       12.702372        6.258111
 H        -0.565920       11.565177        4.917099
 C         1.584737       14.073455        5.845780
 H         2.148832       14.860280        5.349514
 H         0.841264       14.545918        6.488633
 H         2.264416       13.483847        6.456812
 C         1.213147       11.459028        2.964200
 O         1.335554       10.257839        3.217574
 N         0.559347       11.887352        1.877724
 H         0.458203       12.889046        1.745171
 C        -0.146992       11.006925        0.941317
 H        -0.929285       10.525243        1.516796
 C        -0.814280       11.830769       -0.184345
 H        -1.177589       12.766916        0.223331
 H        -0.077816       12.066912       -0.951773
 C        -2.012046       11.148599       -0.851243
 O        -2.341984        9.994853       -0.493331
 O        -2.653740       11.779053       -1.722968
 C         0.787317        9.936545        0.347445
 O         0.421559        8.763941        0.239262
 N         2.014124       10.333856        0.000394
 H         2.222519       11.324534        0.103388
 C         3.019003        9.474738       -0.629913
 H         2.494567        8.725180       -1.223338
 C         3.863360       10.321597       -1.610988
 H         4.117411       11.269237       -1.131091
 C         5.182482        9.619336       -1.979368
 H         5.003669        8.576166       -2.221669
 H         5.653811       10.101774       -2.829920
 H         5.872541        9.670233       -1.135913
 C         2.994667       10.613655       -2.861114
 H         2.828431        9.687295       -3.412679
 H         2.021308       10.988256       -2.541848
 C         3.574447       11.660649       -3.817761
 H         4.466478       11.276439       -4.305492
 H         2.838720       11.888759       -4.588666
 H         3.813406       12.573445       -3.271065
 C         3.849989        8.674561        0.385413
 O         3.994012        7.464304        0.201535
 N         4.381702        9.281511        1.454491
 H         4.204567       10.272369        1.602770
 C         5.250056        8.567582        2.406831
 H         6.040187        8.071739        1.843820
 C         5.922436        9.536756        3.395745
 H         5.236183       10.344768        3.648026
 H         6.114664        8.999043        4.325755
 C         7.248164       10.115506        2.921468
 C         8.459266        9.613261        3.442016
 H         8.446296        8.813288        4.168269
 C         9.691497       10.155645        3.031279
 H        10.616593        9.767499        3.435369
 C         9.718831       11.202062        2.092869
 H        10.660213       11.624972        1.771371
 C         8.516198       11.702941        1.567991
 H         8.536354       12.512336        0.851016
 C         7.285897       11.159839        1.977523
 H         6.372010       11.557889        1.566962
 C         4.498957        7.459574        3.157553
 O         5.003604        6.336473        3.243570
 N         3.288568        7.728061        3.659659
 H         2.916578        8.671418        3.581621
 C         2.496160        6.719708        4.378855
 H         3.131859        6.245024        5.127641
 C         1.315762        7.375350        5.113654
 H         0.733012        7.980040        4.419640
 H         0.669373        6.593625        5.515190
 C         1.772091        8.244184        6.279825
 O         1.609189        7.975844        7.457510
 O         2.450337        9.358100        5.951171
 H         2.665742        9.780169        6.785845
 C         2.008142        5.597152        3.453454
 O         1.900316        4.454943        3.887796
 N         1.766573        5.889217        2.170150
 H         1.887690        6.839920        1.850257
 C         1.459231        4.858833        1.183296
 H         0.704894        4.192882        1.598186
 C         0.885443        5.532758       -0.067857
 H         1.616483        6.215218       -0.502521
 H         0.628462        4.769969       -0.802240
 H        -0.013628        6.092151        0.187736
 C         2.681012        3.985706        0.854311
 O         2.613878        2.759565        0.946306
 N         3.805674        4.605148        0.485038
 H         3.805198        5.620151        0.441057
 C         4.974806        3.893871       -0.029112
 H         4.652829        3.215319       -0.817544
 H         5.665862        4.620403       -0.455211
 C         5.728073        3.071423        1.016866
 O         6.150328        1.956428        0.712488
 N         5.885395        3.585721        2.240932
 H         5.478347        4.491621        2.442952
 C         6.644109        2.897239        3.304090
 H         7.593718        2.566097        2.886332
 C         6.962852        3.822271        4.488205
 H         7.410854        3.216734        5.273846
 C         7.950076        4.932696        4.142531
 H         7.529448        5.597992        3.390968
 H         8.176370        5.504567        5.042909
 H         8.871548        4.492282        3.765215
 O         5.795180        4.425327        4.988754
 H         5.549003        5.151490        4.389903
 C         5.942902        1.636008        3.815689
 O         6.548061        0.562009        3.800084
 N         4.676969        1.730679        4.234244
 H         4.250348        2.647175        4.276209
 C         3.916895        0.590389        4.763159
 H         4.500891        0.116716        5.554460
 C         2.602860        1.082782        5.399054
 H         2.839442        1.881050        6.105023
 H         1.967002        1.504089        4.619169
 C         1.822241       -0.008113        6.152626
 O         2.199044       -1.197727        6.078442
 O         0.857203        0.346966        6.857454
 C         3.685930       -0.472666        3.679562
 O         4.167610       -1.596076        3.805343
 N         3.054789       -0.116831        2.553444
 H         2.737092        0.838006        2.451462
 C         2.679403       -1.121668        1.540242
 H         2.058812       -1.864170        2.039938
 C         1.853870       -0.530410        0.392022
 H         1.612449       -1.343856       -0.291993
 C         0.535872        0.087715        0.851187
 H         0.714779        0.941848        1.503868
 H        -0.027455        0.414597       -0.022867
 H        -0.050201       -0.655541        1.390838
 O         2.586529        0.438136       -0.318741
 H         2.556056        1.272824        0.188522
 C         3.876322       -1.883963        0.959914
 O         3.758627       -3.086549        0.715715
 N         5.041692       -1.244134        0.799449
 H         5.076202       -0.253585        0.997909
 C         6.272337       -1.931320        0.366084
 H         6.037841       -2.549427       -0.500390
 C         7.369223       -0.935994       -0.055871
 H         7.718292       -0.386496        0.819417
 C         8.563281       -1.622637       -0.719754
 H         8.231707       -2.174497       -1.599099
 H         9.289661       -0.867766       -1.021231
 H         9.043356       -2.305061       -0.019645
 O         6.862358       -0.014029       -0.992257
 H         6.530232        0.736094       -0.467580
 C         6.811569       -2.859321        1.459577
 O         7.106760       -4.023840        1.190353
 N         6.927674       -2.372199        2.700264
 H         6.576425       -1.442411        2.896934
 C         7.521991       -3.142370        3.803094
 H         8.434482       -3.603288        3.428441
 C         7.929902       -2.221652        4.954602
 H         8.396813       -2.820214        5.738460
 H         8.659591       -1.507034        4.577349
 O         6.844452       -1.510854        5.507508
 H         6.586832       -0.805904        4.885282
 C         6.636461       -4.292899        4.288397
 O         7.146450       -5.399521        4.448297
 N         5.322332       -4.087106        4.415073
 H         4.975191       -3.137476        4.308469
 C         4.356042       -5.144829        4.737201
 H         4.640693       -5.601638        5.686207
 C         2.955525       -4.541952        4.902323
 H         2.968602       -3.809361        5.710026
 H         2.657078       -4.040774        3.980173
 O         2.032617       -5.572843        5.198704
 H         1.170794       -5.177398        5.437182
 C         4.350645       -6.249453        3.673919
 O         4.434413       -7.430606        4.010528
 N         4.363355       -5.887302        2.380697
 H         4.315662       -4.904662        2.150651
 C         4.472265       -6.877491        1.291062
 H         3.626696       -7.562782        1.359371
 C         4.436798       -6.219760       -0.100805
 H         5.274984       -5.530013       -0.196970
 C         4.503572       -7.237573       -1.241425
 H         3.694925       -7.962171       -1.139209
 H         4.405641       -6.720802       -2.194736
 H         5.459889       -7.759382       -1.231981
 O         3.240795       -5.499706       -0.288446
 H         3.376392       -4.619240        0.109116
 C         5.747881       -7.713484        1.434210
 O         5.691798       -8.936987        1.336330
 N         6.892415       -7.080640        1.715738
 H         6.884745       -6.071526        1.809512
 C         8.164347       -7.784027        1.909189
 H         8.343052       -8.414370        1.037345
 C         9.293343       -6.749334        1.997210
 H         9.161450       -6.004544        1.211798
 H         9.240445       -6.229634        2.954331
 C        10.661555       -7.372385        1.833267
 C        11.426067       -7.748175        2.954337
 H        11.047391       -7.568638        3.949804
 C        12.670058       -8.382866        2.778572
 H        13.252288       -8.686146        3.636800
 C        13.145694       -8.647680        1.482348
 H        14.088536       -9.157443        1.338516
 C        12.382418       -8.264445        0.368243
 H        12.735116       -8.469055       -0.625425
 C        11.144199       -7.631218        0.539415
 H        10.556364       -7.365842       -0.326880
 C         8.163435       -8.705190        3.144095
 O         8.689918       -9.817812        3.099254
 N         7.538637       -8.274522        4.240889
 H         7.147257       -7.336312        4.241242
 C         7.409928       -9.067961        5.465351
 H         8.400163       -9.442414        5.724896
 C         6.937643       -8.142455        6.602194
 H         7.490094       -7.203456        6.539865
 H         5.872184       -7.934955        6.492838
 C         7.215094       -8.762121        7.976163
 H         6.649193       -9.688914        8.064168
 H         8.276918       -9.013253        8.022605
 C         6.883097       -7.850436        9.169187
 O         7.081540       -8.332489       10.306053
 O         6.463058       -6.687920        8.982240
 C         6.506004      -10.304479        5.272176
 O         6.795181      -11.375591        5.816013
 N         5.463940      -10.212032        4.435759
 H         5.219723       -9.296077        4.067981
 C         4.674266      -11.374168        4.004392
 H         4.495722      -11.997408        4.878773
 C         3.296306      -10.934586        3.497787
 H         3.418108      -10.148527        2.750343
 H         2.822752      -11.785358        3.006765
 C         2.361353      -10.467600        4.576094
 C         1.887806       -9.209959        4.718275
 H         2.134084       -8.377853        4.067677
 N         1.050410       -9.143249        5.812913
 H         0.580888       -8.291272        6.078928
 C         0.930636      -10.367835        6.436326
 C         0.200059      -10.813022        7.549518
 H        -0.434852      -10.131991        8.095603
 C         0.279915      -12.165572        7.926431
 H        -0.306306      -12.529005        8.761872
 C         1.092296      -13.050997        7.193333
 H         1.116613      -14.099051        7.459607
 C         1.823839      -12.592328        6.078146
 H         2.412312      -13.286937        5.496042
 C         1.761210      -11.240035        5.667057
 C         5.400811      -12.275657        2.989796
 O         5.274496      -13.495383        3.106643
 N         6.220288      -11.731775        2.074322
 H         6.244017      -10.719971        1.990385
 C         7.090605      -12.543559        1.190496
 H         6.466258      -13.211492        0.594793
 C         7.940179      -11.679520        0.223382
 H         8.423706      -10.882784        0.784436
 C         9.039208      -12.505370       -0.456473
 H         8.612610      -13.408715       -0.891075
 H         9.510009      -11.916181       -1.236402
 H         9.812149      -12.780713        0.260465
 C         7.142545      -11.033230       -0.914652
 H         6.326864      -10.441126       -0.516392
 H         7.789950      -10.371691       -1.489741
 H         6.747259      -11.802144       -1.575230
 C         8.018487      -13.421721        2.034895
 O         8.016169      -14.646952        1.911542
 N         8.795272      -12.801088        2.928558
 H         8.753486      -11.787240        2.987816
 C         9.745693      -13.521934        3.780417
 H        10.357015      -14.166398        3.147537
 C        10.673535      -12.527090        4.491268
 H        10.061694      -11.784130        5.003099
 H        11.266312      -13.055831        5.237620
 C        11.628102      -11.810642        3.523595
 H        11.036473      -11.270880        2.783159
 H        12.196301      -11.070482        4.086203
 S        12.812330      -12.871542        2.639226
 C        13.891852      -13.424730        3.991617
 H        13.323914      -14.023615        4.703128
 H        14.699037      -14.034154        3.583422
 H        14.322826      -12.562194        4.500451
 C         9.045151      -14.446892        4.785191
 O         9.622029      -15.461839        5.167238
 N         7.796105      -14.152322        5.171897
 H         7.384599      -13.289898        4.839666
 C         6.971050      -15.072224        5.970383
 H         7.501957      -15.309833        6.892168
 C         5.613032      -14.450819        6.348543
 H         5.128247      -14.064369        5.457144
 C         4.652159      -15.426464        7.014898
 H         5.088084      -15.823490        7.930500
 H         3.718355      -14.912943        7.234617
 H         4.420072      -16.250696        6.340725
 O         5.758008      -13.403220        7.282028
 H         6.206447      -12.672667        6.806845
 C         6.760743      -16.390287        5.223853
 O         7.143832      -17.441547        5.730187
 N         6.169550      -16.367098        4.025824
 H         5.919124      -15.479558        3.598291
 C         5.828242      -17.613499        3.324214
 H         5.370872      -18.295452        4.041729
 C         4.791117      -17.368017        2.218365
 H         5.196184      -16.618998        1.536065
 H         4.638740      -18.288507        1.653306
 C         3.426202      -16.872890        2.733832
 H         3.574284      -16.093590        3.484445
 H         2.917318      -16.397423        1.892310
 C         2.489109      -17.955753        3.309331
 O         1.259704      -17.746344        3.173031
 O         2.945712      -18.926289        3.965482
 C         7.067288      -18.343975        2.780947
 O         7.066973      -19.571377        2.762971
 N         8.159665      -17.655783        2.422651
 H         8.117771      -16.640659        2.409799
 C         9.412983      -18.334225        2.044521
 H         9.188601      -19.077024        1.279073
 C        10.420447      -17.321283        1.478876
 H        10.536293      -16.506439        2.195470
 H        11.384788      -17.820572        1.382787
 C        10.057181      -16.737976        0.102848
 H         9.102095      -16.219105        0.152712
 C        11.145792      -15.738793       -0.287305
 H        12.109131      -16.244656       -0.348915
 H        10.914359      -15.290815       -1.250933
 H        11.201952      -14.949128        0.462276
 C         9.977590      -17.809513       -0.988332
 H         9.150083      -18.489002       -0.790899
 H         9.793648      -17.335058       -1.948091
 H        10.909380      -18.373110       -1.035934
 C        10.045505      -19.124525        3.203159
 O        10.557602      -20.217812        2.984835
 N         9.972000      -18.615337        4.436199
 H         9.555512      -17.687752        4.541157
 C        10.372884      -19.345791        5.648274
 H        11.379574      -19.738558        5.508218
 C        10.379850      -18.379471        6.859711
 H         9.475445      -17.776024        6.812808
 C        10.358131      -19.088156        8.226164
 H        11.154483      -19.840679        8.287192
 H        10.503022      -18.354416        9.022050
 H         9.404817      -19.575212        8.387621
 C        11.582688      -17.414244        6.772383
 H        11.630264      -16.982840        5.763903
 H        11.410744      -16.596739        7.465798
 C        12.959564      -18.025543        7.065687
 H        13.164896      -18.853790        6.393940
 H        13.708171      -17.254959        6.921855
 H        13.010460      -18.376905        8.100555
 C         9.489372      -20.572165        5.889333
 O         9.982911      -21.622643        6.301540
 N         8.180859      -20.470873        5.606967
 H         7.836240      -19.565544        5.276340
 C         7.244129      -21.602461        5.690920
 H         7.416843      -22.134979        6.623598
 C         5.792098      -21.084696        5.711628
 H         5.584893      -20.506952        4.808367
 H         5.111321      -21.934456        5.743975
 C         5.557492      -20.201260        6.954246
 H         5.886147      -20.736851        7.829706
 H         6.165847      -19.308392        6.879511
 C         4.111121      -19.763039        7.134456
 H         4.102219      -19.008781        7.919069
 H         3.751077      -19.298344        6.212216
 N         3.244992      -20.872858        7.563430
 H         3.481652      -21.303326        8.448184
 C         2.217124      -21.384960        6.904389
 N         1.837765      -20.960443        5.728944
 H         2.335252      -20.231199        5.245512
 H         1.109231      -21.471588        5.245967
 N         1.552765      -22.372347        7.429270
 H         1.767502      -22.713003        8.350813
 H         0.881951      -22.849566        6.832639
 C         7.442639      -22.640265        4.588894
 O         7.138692      -23.811073        4.795092
 N         8.000972      -22.240913        3.446622
 H         8.199144      -21.241716        3.359846
 C         8.206963      -23.064842        2.259144
 H         7.909266      -24.086391        2.474355
 C         7.281921      -22.553705        1.136854
 H         7.549398      -21.533180        0.870794
 H         7.412298      -23.184668        0.267727
 C         5.808534      -22.602421        1.500256
 O         5.159472      -23.627808        1.401262
 N         5.234548      -21.489849        1.935029
 H         4.254375      -21.509113        2.134495
 H         5.807389      -20.661608        2.067570
 C         9.701767      -23.091328        1.839297
 O        10.052479      -22.528330        0.793528
 N        10.597120      -23.756187        2.598833
 C        10.309386      -24.580931        3.763871
 H         9.420528      -25.199768        3.622211
 H        10.177171      -23.936775        4.637763
 C        11.538247      -25.452534        3.943895
 H        11.483018      -26.321524        3.284275
 H        11.669300      -25.764776        4.985400
 C        12.668408      -24.531784        3.489632
 H        13.535515      -25.104548        3.143134
 H        12.955044      -23.877754        4.309073
 C        12.040142      -23.697969        2.365384
 H        12.378731      -22.670286        2.464003
 C        12.463942      -24.196951        0.971105
 O        13.375251      -23.623619        0.386455
 N        11.762972      -25.177811        0.392710
 H        11.039412      -25.634731        0.916528
 C        12.002175      -25.637430       -0.992943
 H        13.024404      -26.010063       -1.077746
 C        11.020200      -26.775328       -1.350028
 H        10.001255      -26.396511       -1.281069
 H        11.202896      -27.066172       -2.384935
 C        11.147002      -28.035057       -0.458009
 H        12.154202      -28.442432       -0.578414
 H        11.021025      -27.739000        0.584378
 C        10.109985      -29.122904       -0.806992
 O         9.554869      -29.730040        0.134992
 O         9.864958      -29.355526       -2.021509
 C        11.844450      -24.486410       -2.015821
 O        12.602498      -24.403555       -2.981328
 N        10.909891      -23.560417       -1.791709
 H        10.385350      -23.615322       -0.918357
 C        10.715464      -22.376354       -2.626275
 H        10.775685      -22.680140       -3.672693
 C         9.338043      -21.751431       -2.390511
 H         9.271275      -21.378864       -1.369120
 H         9.211814      -20.899309       -3.056365
 C         8.194678      -22.742338       -2.629068
 H         8.235768      -23.103065       -3.651169
 H         8.320909      -23.594458       -1.963217
 S         6.567884      -22.028584       -2.315710
 C         5.586523      -23.550886       -2.342896
 H         6.017034      -24.282675       -1.661683
 H         4.577646      -23.337839       -2.020918
 H         5.577049      -23.953053       -3.353773
 C        11.807073      -21.329214       -2.395455
 O        12.222800      -20.670170       -3.346099
 N        12.309009      -21.197014       -1.160511
 H        11.934038      -21.780499       -0.424407
 C        13.476347      -20.354343       -0.880117
 H        13.279276      -19.370117       -1.288235
 C        13.684346      -20.200455        0.643152
 H        12.746861      -19.891689        1.105632
 H        13.982129      -21.150389        1.079216
 C        14.762424      -19.145470        0.931027
 H        15.686440      -19.451660        0.435200
 H        14.451689      -18.207567        0.481272
 S        15.170908      -18.847357        2.678356
 C        13.679477      -17.993757        3.244744
 H        12.828015      -18.677013        3.211951
 H        13.823103      -17.654444        4.271552
 H        13.473438      -17.126917        2.612261
 C        14.723493      -20.900658       -1.572992
 O        15.380579      -20.142935       -2.283619
 N        15.013888      -22.207815       -1.473432
 H        14.418921      -22.769161       -0.862682
 C        16.128740      -22.872007       -2.163972
 H        17.061127      -22.434946       -1.838023
 C        16.151880      -24.389280       -1.816772
 H        15.162125      -24.806425       -1.989057
 H        16.841595      -24.877537       -2.507930
 C        16.605028      -24.722664       -0.382193
 H        17.621672      -24.333889       -0.246951
 H        15.964555      -24.194389        0.322160
 C        16.613373      -26.238779       -0.043921
 O        16.459257      -26.585930        1.152044
 O        16.815750      -27.071047       -0.957691
 C        16.041845      -22.679300       -3.697369
 O        17.026997      -22.320463       -4.331420
 N        14.853502      -22.842897       -4.291649
 H        14.086250      -23.188656       -3.714601
 C        14.615100      -22.652208       -5.731024
 H        15.337872      -23.262980       -6.280069
 C        13.203511      -23.164385       -6.034168
 H        13.147799      -24.193527       -5.683368
 H        12.479289      -22.572981       -5.474041
 C        12.817669      -23.144255       -7.520144
 H        12.692977      -22.116732       -7.852185
 H        13.598752      -23.631357       -8.116167
 C        11.504414      -23.924158       -7.673775
 H        11.695401      -24.987040       -7.512190
 H        10.791625      -23.583508       -6.918734
 C        10.878192      -23.726294       -9.051927
 H        10.763332      -22.651760       -9.237361
 H        11.553137      -24.132248       -9.808728
 N         9.556594      -24.401014       -9.122087
 H         8.895582      -24.035456       -8.416019
 H         9.116035      -24.277967      -10.011226
 H         9.641817      -25.386829       -8.920824
 C        14.853153      -21.200462       -6.194777
 O        15.484668      -20.990475       -7.225303
 N        14.409278      -20.207666       -5.419970
 H        13.887302      -20.445223       -4.585759
 C        14.695143      -18.793196       -5.698995
 H        14.424322      -18.564026       -6.732452
 C        13.841010      -17.937489       -4.766082
 H        14.124398      -18.122072       -3.725257
 H        13.992118      -16.879725       -4.991263
 H        12.799576      -18.194050       -4.899086
 C        16.189287      -18.465708       -5.545429
 O        16.777166      -17.763050       -6.361311
 N        16.826321      -18.997829       -4.497363
 H        16.281506      -19.566317       -3.847441
 C        18.258335      -18.866720       -4.243921
 H        18.515978      -17.813046       -4.164575
 C        18.573587      -19.573515       -2.920454
 H        18.049231      -20.522095       -2.868957
 H        19.630957      -19.797283       -2.920980
 C        18.272173      -18.749727       -1.664458
 H        18.755421      -17.791494       -1.758583
 H        17.202686      -18.579891       -1.561250
 C        18.801407      -19.452957       -0.415148
 O        19.087002      -20.641333       -0.415426
 N        19.023634      -18.753548        0.673723
 H        19.500813      -19.262665        1.407274
 H        18.913729      -17.756636        0.705199
 C        19.119629      -19.481262       -5.359006
 O        20.215015      -18.962143       -5.617349
 N        18.670500      -20.560799       -5.986768
 H        17.839518      -21.024393       -5.632997
 C        19.343048      -21.181396       -7.137045
 H        20.420641      -21.163473       -6.938129
 C        18.927671      -22.663504       -7.245774
 H        19.149628      -23.156004       -6.299899
 H        17.854900      -22.719072       -7.401565
 C        19.629322      -23.439350       -8.374824
 H        19.298880      -24.475288       -8.342424
 H        19.294722      -23.022388       -9.323026
 C        21.171558      -23.418867       -8.318388
 O        21.841167      -23.633511       -9.355136
 O        21.761225      -23.206478       -7.229636
 C        19.115274      -20.401833       -8.439238
 O        20.081409      -20.191608       -9.173059
 N        17.907778      -19.877323       -8.699702
 H        17.134842      -20.115059       -8.088021
 C        17.653114      -18.959780       -9.827426
 H        17.883598      -19.478651      -10.758313
 C        16.166292      -18.537037       -9.850992
 H        15.560223      -19.422989      -10.025550
 H        15.897037      -18.117443       -8.891127
 C        15.869269      -17.506910      -10.949907
 H        16.464453      -16.610279      -10.767128
 H        16.176653      -17.911699      -11.915030
 C        14.389416      -17.104364      -10.998840
 O        13.664450      -17.630381      -11.859264
 O        13.961411      -16.228342      -10.209477
 C        18.577520      -17.727268       -9.754653
 O        19.299215      -17.418461      -10.709005
 N        18.646559      -17.085138       -8.587348
 H        18.019209      -17.387798       -7.844561
 C        19.542925      -15.952061       -8.313011
 H        19.294104      -15.130827       -9.003712
 C        19.321217      -15.467552       -6.863528
 H        19.312019      -16.344639       -6.222878
 C        20.435450      -14.541594       -6.372321
 H        20.481447      -13.651127       -6.993812
 H        20.230362      -14.232737       -5.353969
 H        21.400002      -15.034560       -6.377154
 C        17.949764      -14.752468       -6.749160
 H        18.024029      -13.756125       -7.190953
 H        17.187492      -15.306715       -7.293812
 C        17.471642      -14.621582       -5.301416
 H        18.150030      -13.993680       -4.720188
 H        16.476561      -14.160274       -5.283699
 H        17.403252      -15.603645       -4.833898
 C        21.003370      -16.331593       -8.587334
 O        21.717569      -15.601212       -9.284156
 N        21.457315      -17.497381       -8.102072
 H        20.809628      -18.059681       -7.572062
 C        22.817537      -18.006950       -8.327974
 H        23.529514      -17.238045       -8.019307
 C        23.015341      -19.248022       -7.439200
 H        22.964167      -18.941725       -6.396241
 H        22.195572      -19.939358       -7.626362
 C        24.337114      -19.993778       -7.676822
 H        24.341522      -20.349939       -8.704745
 H        25.176174      -19.313950       -7.534327
 C        24.471979      -21.198574       -6.723836
 H        25.022087      -20.881283       -5.835914
 H        23.480383      -21.522367       -6.399352
 C        25.216612      -22.361795       -7.414374
 H        25.506172      -22.047604       -8.424685
 H        26.124468      -22.589064       -6.853975
 N        24.355494      -23.576735       -7.511351
 H        23.434542      -23.350977       -7.904638
 H        24.764439      -24.295738       -8.091953
 H        24.110039      -23.953514       -6.604661
 C        23.106422      -18.296829       -9.807539
 O        24.218658      -18.056520      -10.253175
 N        22.130522      -18.771338      -10.592620
 H        21.234970      -18.982031      -10.166236
 C        22.312078      -19.021463      -12.034762
 H        23.254082      -19.537573      -12.173222
 C        21.185001      -19.941500      -12.526325
 H        20.218651      -19.551203      -12.195826
 H        21.192663      -19.956402      -13.616152
 C        21.369650      -21.368586      -12.009474
 H        22.286947      -21.786221      -12.430230
 H        21.484348      -21.358692      -10.921471
 C        20.223604      -22.304407      -12.359647
 O        19.375685      -22.031034      -13.192592
 N        20.192360      -23.467922      -11.753222
 H        19.404282      -24.057730      -11.957331
 H        20.817583      -23.635597      -10.963107
 C        22.377934      -17.746159      -12.874437
 O        23.053003      -17.746422      -13.914814
 N        21.699951      -16.674061      -12.451772
 H        21.090595      -16.798899      -11.648527
 C        21.640211      -15.376710      -13.170044
 H        21.770243      -15.564164      -14.238663
 C        20.247364      -14.753964      -12.976198
 H        20.039803      -14.683936      -11.906331
 C        20.092276      -13.352406      -13.578932
 H        20.325235      -13.383769      -14.641075
 H        19.076939      -12.994704      -13.429094
 H        20.764812      -12.657647      -13.080139
 C        19.171627      -15.639751      -13.626794
 H        19.190134      -16.638786      -13.204681
 H        18.191481      -15.219580      -13.426365
 H        19.329670      -15.699293      -14.702843
 C        22.758032      -14.413943      -12.758405
 O        23.272163      -13.669592      -13.592261
 N        23.137861      -14.408372      -11.471939
 H        22.633402      -15.007806      -10.825715
 C        24.102034      -13.465066      -10.897789
 H        24.407822      -12.745894      -11.658439
 C        23.426176      -12.683108       -9.754694
 H        23.238369      -13.378989       -8.928936
 H        24.125008      -11.938913       -9.382652
 C        22.102251      -11.977026      -10.101043
 H        21.373123      -12.716979      -10.433529
 C        21.550798      -11.258507       -8.881148
 H        22.222416      -10.458657       -8.568786
 H        20.565882      -10.857645       -9.112116
 H        21.452475      -11.963264       -8.059230
 C        22.274334      -10.926218      -11.201898
 H        22.608816      -11.404616      -12.120677
 H        21.326050      -10.443515      -11.393353
 H        23.002951      -10.171657      -10.889064
 C        25.404871      -14.123234      -10.398273
 O        26.428139      -13.450213      -10.270726
 N        25.406530      -15.420978      -10.121394
 H        24.569803      -15.961062      -10.272023
 C        26.496693      -16.052816       -9.378006
 H        26.372108      -17.134865       -9.390330
 H        27.442060      -15.821973       -9.861941
 C        26.549299      -15.580644       -7.914317
 O        25.561783      -15.137176       -7.340253
 N        27.734818      -15.709723       -7.308531
 H        28.514250      -16.061337       -7.839435
 C        27.939583      -15.399735       -5.882848
 H        27.049185      -15.675365       -5.316618
 C        29.118876      -16.203903       -5.320725
 H        30.046694      -15.911552       -5.834799
 H        29.223724      -15.963870       -4.264936
 C        28.916548      -17.716423       -5.472867
 H        27.931059      -17.990038       -5.095989
 H        28.969177      -18.003349       -6.526912
 C        29.981169      -18.486019       -4.693828
 H        30.975470      -18.245790       -5.100835
 H        29.953831      -18.178371       -3.645396
 C        29.741470      -19.992050       -4.794385
 H        28.719833      -20.194571       -4.460390
 H        29.825529      -20.294481       -5.835333
 N        30.703072      -20.744928       -3.954452
 H        30.610556      -20.464878       -2.980792
 H        30.529507      -21.749962       -4.010014
 H        31.654333      -20.557735       -4.252212
 C        28.139067      -13.902738       -5.604802
 O        27.528555      -13.380864       -4.682135
 N        28.975971      -13.233135       -6.400866
 H        29.504156      -13.783101       -7.067541
 C        29.514215      -11.909712       -6.057143
 H        29.325502      -11.732233       -5.004578
 C        31.050091      -11.917375       -6.240221
 H        31.268585      -11.726195       -7.294313
 H        31.478107      -11.090294       -5.677424
 C        31.746614      -13.220242       -5.827544
 O        31.917093      -13.487791       -4.621579
 O        32.115875      -13.961911       -6.759731
 C        28.890053      -10.724853       -6.829039
 O        29.074591       -9.574463       -6.436805
 N        28.161156      -10.953784       -7.946804
 H        27.975941      -11.911500       -8.200926
 C        27.528507       -9.872446       -8.729279
 H        28.232374       -9.042619       -8.802478
 C        27.162773      -10.345152      -10.144511
 H        28.037292      -10.808398      -10.623485
 H        26.380260      -11.090382      -10.042006
 C        26.622055       -9.224607      -11.063042
 H        25.901628       -8.641634      -10.499100
 H        27.432510       -8.565432      -11.357416
 C        25.906298       -9.787112      -12.301861
 H        26.638191      -10.151960      -13.024510
 H        25.269188      -10.609955      -11.991185
 C        25.020962       -8.704269      -12.934177
 H        24.457451       -8.206241      -12.137295
 H        25.640417       -7.947479      -13.425756
 N        24.040632       -9.283305      -13.893486
 H        23.540323      -10.056547      -13.478288
 H        23.268229       -8.621091      -14.073131
 H        24.447348       -9.568814      -14.772554
 C        26.269430       -9.367373       -8.010783
 O        25.320494      -10.131408       -7.836518
 N        26.221209       -8.084580       -7.697233
 H        27.040495       -7.516722       -7.861286
 C        25.007345       -7.427890       -7.213192
 H        24.573519       -8.034033       -6.416079
 C        25.356350       -6.044231       -6.626442
 H        25.788454       -5.406951       -7.405455
 H        24.437513       -5.582773       -6.264656
 C        26.351887       -6.163805       -5.469373
 H        25.997444       -6.942864       -4.792664
 H        27.333179       -6.456177       -5.834324
 C        26.510536       -4.876179       -4.669223
 O        26.405350       -3.766343       -5.179712
 N        26.783241       -4.985715       -3.399368
 H        26.623699       -4.164785       -2.815654
 H        26.792147       -5.886253       -2.959766
 C        23.957800       -7.287480       -8.322844
 O        24.282806       -6.903394       -9.450031
 N        22.690426       -7.554730       -7.987071
 H        22.506907       -7.860976       -7.043731
 C        21.543386       -7.440460       -8.901056
 H        21.711945       -8.141419       -9.720399
 C        20.220490       -7.856252       -8.199935
 H        20.298414       -8.913326       -7.952455
 C        19.962355       -7.112057       -6.872232
 H        19.884167       -6.039914       -7.038368
 H        19.043966       -7.459765       -6.409940
 H        20.773371       -7.296101       -6.167660
 C        19.045755       -7.686955       -9.193561
 H        18.872635       -6.629345       -9.387548
 H        19.331228       -8.159143      -10.131754
 C        17.715656       -8.309505       -8.768700
 H        17.320723       -7.810983       -7.885476
 H        16.995453       -8.202281       -9.579711
 H        17.863871       -9.367274       -8.566257
 C        21.427092       -6.040170       -9.523874
 O        21.315987       -5.040224       -8.818178
 N        21.363646       -5.970278      -10.852874
 H        21.478497       -6.818365      -11.399645
 C        20.970261       -4.755045      -11.577690
 H        21.143423       -3.885972      -10.956695
 C        21.820099       -4.593002      -12.853037
 H        21.603483       -5.424622      -13.531557
 H        21.537701       -3.664099      -13.350921
 C        23.326660       -4.568695      -12.568983
 H        23.645573       -5.543325      -12.182346
 H        23.861828       -4.392824      -13.500255
 C        23.724546       -3.476988      -11.574715
 O        23.428093       -2.306412      -11.760352
 N        24.344847       -3.821959      -10.463444
 H        24.574345       -3.082661       -9.818257
 H        24.508783       -4.788017      -10.244462
 C        19.459278       -4.774263      -11.898551
 O        18.864740       -5.835095      -12.025306
 N        18.808943       -3.617101      -12.086980
 H        19.312798       -2.736380      -12.009612
 C        17.373190       -3.580250      -12.448866
 H        16.835381       -4.236600      -11.766750
 C        16.791801       -2.171667      -12.303303
 H        17.374220       -1.467935      -12.897662
 H        15.770223       -2.177005      -12.687389
 C        16.737696       -1.731510      -10.838860
 H        16.195850       -2.492001      -10.272763
 H        17.745348       -1.654791      -10.428025
 C        16.015688       -0.396591      -10.672374
 O        15.553079       -0.096210       -9.555526
 O        15.840938        0.378697      -11.639463
 C        17.081818       -4.096706      -13.866168
 O        15.937717       -4.403721      -14.212392
 N        18.111467       -4.216398      -14.699762
 H        19.012854       -3.882792      -14.414275
 C        18.057854       -4.965960      -15.962571
 H        17.150230       -4.702798      -16.496298
 C        19.258801       -4.558823      -16.835987
 H        19.291986       -5.182006      -17.722239
 H        19.119946       -3.526803      -17.143967
 O        20.470163       -4.658573      -16.112421
 H        20.923031       -5.482300      -16.364992
 C        18.047043       -6.481090      -15.760432
 O        17.488216       -7.186477      -16.605860
 N        18.582895       -7.009685      -14.656238
 H        18.975088       -6.387485      -13.959859
 C        18.549971       -8.447696      -14.340244
 H        18.797606       -8.995521      -15.247308
 C        19.603807       -8.801895      -13.287832
 H        19.351835       -8.312170      -12.347523
 H        19.563427       -9.875280      -13.102585
 C        21.049089       -8.459604      -13.656180
 O        21.473825       -8.705381      -14.806349
 O        21.820963       -8.033311      -12.774425
 C        17.169880       -8.929931      -13.874098
 O        16.895107      -10.122188      -13.954234
 N        16.284561       -8.027363      -13.432594
 H        16.600094       -7.068396      -13.386320
 C        14.955354       -8.358122      -12.884822
 H        15.097123       -8.946835      -11.977535
 C        14.217301       -7.046941      -12.503687
 H        14.343613       -6.335589      -13.320873
 C        12.698189       -7.244851      -12.318761
 H        12.501620       -8.021944      -11.582285
 H        12.221933       -6.319292      -12.001350
 H        12.236258       -7.534882      -13.262272
 C        14.879518       -6.452639      -11.235518
 H        14.777447       -7.156693      -10.411243
 H        15.946173       -6.325911      -11.421176
 C        14.328225       -5.092995      -10.783427
 H        13.313562       -5.200014      -10.401997
 H        14.954636       -4.701915       -9.981324
 H        14.336036       -4.390291      -11.617119
 C        14.133995       -9.242889      -13.838866
 O        13.471327      -10.177575      -13.388954
 N        14.199365       -8.996335      -15.153525
 H        14.806227       -8.255657      -15.458336
 C        13.475235       -9.783479      -16.172417
 H        12.431586       -9.832994      -15.871684
 C        13.535195       -9.042041      -17.530790
 H        13.270845       -7.999480      -17.349440
 C        14.945786       -9.077191      -18.148209
 H        15.191910      -10.084792      -18.496429
 H        15.011117       -8.394245      -18.985476
 H        15.699460       -8.783479      -17.410297
 C        12.499476       -9.624869      -18.521999
 H        12.806236      -10.617739      -18.845591
 H        11.542785       -9.726077      -18.002481
 C        12.259448       -8.749649      -19.757868
 H        13.167485       -8.708330      -20.361326
 H        11.467834       -9.184541      -20.350418
 H        11.976012       -7.740823      -19.448463
 C        13.970962      -11.231754      -16.274652
 O        13.217701      -12.113304      -16.686310
 N        15.212343      -11.504464      -15.858471
 H        15.749480      -10.753534      -15.441594
 C        15.824165      -12.829860      -15.857154
 H        15.394456      -13.405598      -16.675735
 C        17.329681      -12.688955      -16.127447
 H        17.789776      -12.180650      -15.278368
 H        17.778511      -13.679217      -16.193335
 C        17.639532      -11.941338      -17.406342
 O        17.109329      -12.208874      -18.466394
 N        18.505440      -10.954797      -17.346945
 H        18.668804      -10.431150      -18.188137
 H        18.953789      -10.723724      -16.469568
 C        15.542230      -13.635058      -14.575995
 O        15.991757      -14.766301      -14.482127
 N        14.791505      -13.077298      -13.617912
 H        14.461148      -12.130041      -13.765136
 C        14.412993      -13.703831      -12.343914
 H        14.915929      -14.668502      -12.249744
 C        14.896197      -12.805480      -11.180135
 H        14.362861      -11.854519      -11.248088
 H        14.611970      -13.281540      -10.244465
 C        16.408779      -12.528739      -11.130905
 H        16.757137      -12.186624      -12.111822
 C        16.706299      -11.417484      -10.124577
 H        16.414772      -11.736438       -9.122839
 H        17.779819      -11.201561      -10.139626
 H        16.161865      -10.520213      -10.405119
 C        17.206940      -13.763336      -10.721013
 H        17.097792      -14.535619      -11.480334
 H        18.263870      -13.509858      -10.636487
 H        16.838306      -14.151132       -9.768420
 C        12.888409      -14.016553      -12.277124
 O        12.169612      -13.430979      -11.446743
 N        12.338437      -14.841728      -13.186366
 C        13.027687      -15.621001      -14.205711
 H        13.917788      -16.099808      -13.816523
 H        13.277619      -14.977421      -15.051606
 C        12.028356      -16.684700      -14.670009
 H        12.057902      -17.543648      -14.001618
 H        12.218648      -16.992407      -15.697289
 C        10.704694      -15.948966      -14.531360
 H         9.865185      -16.648907      -14.429322
 H        10.550757      -15.303735      -15.390941
 C        10.903432      -15.087448      -13.270530
 H        10.377876      -14.140659      -13.407924
 C        10.318368      -15.775560      -12.031823
 O         9.179998      -15.468855      -11.662300
 N        11.042104      -16.666183      -11.364363
 H        12.002103      -16.865400      -11.659534
 C        10.573250      -17.323084      -10.146191
 H         9.548214      -17.629887      -10.301696
 C        11.399699      -18.589890       -9.888160
 H        11.471936      -19.164297      -10.810405
 H        12.409554      -18.307297       -9.587451
 C        10.807480      -19.489716       -8.821866
 C        11.357339      -19.486454       -7.526280
 H        12.220332      -18.868464       -7.308266
 C        10.779547      -20.273746       -6.514094
 H        11.202837      -20.276178       -5.524689
 C         9.633411      -21.036766       -6.796895
 O         9.050913      -21.768467       -5.814495
 H         9.350705      -21.505939       -4.955657
 C         9.085391      -21.053217       -8.097242
 H         8.196952      -21.623474       -8.289295
 C         9.688864      -20.277761       -9.108719
 H         9.263616      -20.280092      -10.106698
 C        10.554417      -16.362873       -8.948797
 O         9.600128      -16.359053       -8.173228
 N        11.532383      -15.457817       -8.868710
 H        12.338242      -15.571313       -9.489874
 C        11.531333      -14.341586       -7.923855
 H        11.398435      -14.757020       -6.926700
 C        12.897676      -13.645595       -8.014039
 H        13.678214      -14.383647       -8.210692
 H        12.872943      -12.951637       -8.853467
 C        13.267968      -12.878250       -6.741059
 H        12.449705      -12.216100       -6.462130
 C        13.585096      -13.836824       -5.590581
 H        14.246377      -14.629206       -5.942106
 H        14.087348      -13.300180       -4.790727
 H        12.669986      -14.280545       -5.201878
 C        14.505224      -12.024398       -6.987578
 H        14.344935      -11.379213       -7.849737
 H        14.688628      -11.402618       -6.113810
 H        15.367636      -12.665614       -7.172868
 C        10.370962      -13.358235       -8.177404
 O         9.683145      -12.958066       -7.234610
 N        10.086832      -13.024371       -9.444850
 H        10.715150      -13.348935      -10.176086
 C         8.879298      -12.271410       -9.816418
 H         8.886000      -11.309433       -9.302468
 C         8.794308      -12.027906      -11.332752
 H         8.834255      -12.994450      -11.830628
 H         7.818457      -11.593257      -11.556720
 C         9.859790      -11.121670      -11.965901
 H         9.636016      -10.077718      -11.748882
 H        10.839733      -11.346582      -11.551934
 C         9.885236      -11.331314      -13.481312
 O         8.860608      -11.483838      -14.130516
 N        11.037088      -11.360158      -14.109047
 H        11.030973      -11.610271      -15.081765
 H        11.902229      -11.182512      -13.606791
 C         7.607936      -13.024462       -9.398892
 O         6.679106      -12.415100       -8.873186
 N         7.548389      -14.341036       -9.615348
 H         8.325293      -14.786230      -10.095999
 C         6.388096      -15.166666       -9.296166
 H         5.514662      -14.728901       -9.777318
 C         6.599703      -16.557171       -9.891976
 H         7.449176      -17.051062       -9.422866
 H         5.709607      -17.149830       -9.712533
 H         6.765297      -16.483242      -10.966736
 C         6.093761      -15.232099       -7.788163
 O         4.927709      -15.194150       -7.403129
 N         7.120263      -15.241306       -6.931398
 H         8.055764      -15.348913       -7.316995
 C         6.976747      -15.107842       -5.469504
 H         6.312116      -15.891743       -5.104064
 C         8.365697      -15.295107       -4.812556
 H         9.095933      -14.724611       -5.387786
 C         8.411913      -14.777589       -3.363615
 H         7.638805      -15.256458       -2.763278
 H         9.382320      -14.987553       -2.921931
 H         8.272942      -13.696711       -3.340310
 C         8.767373      -16.786503       -4.848116
 H         8.280401      -17.314497       -4.027117
 H         8.430519      -17.241438       -5.779400
 C        10.281162      -17.009212       -4.769744
 H        10.712046      -16.504229       -3.907135
 H        10.473371      -18.077471       -4.682813
 H        10.758303      -16.634523       -5.674656
 C         6.328286      -13.763289       -5.091949
 O         5.446507      -13.710923       -4.227169
 N         6.722055      -12.674968       -5.762476
 H         7.466667      -12.779968       -6.444044
 C         6.135761      -11.340583       -5.562267
 H         6.067139      -11.157948       -4.488740
 C         7.067578      -10.252876       -6.154975
 H         7.306302      -10.522050       -7.184230
 C         6.389584       -8.868572       -6.171019
 H         6.075945       -8.593060       -5.163335
 H         7.074188       -8.113369       -6.554236
 H         5.519817       -8.882347       -6.827131
 C         8.385938      -10.193632       -5.341984
 H         8.191144       -9.753486       -4.362904
 H         8.761320      -11.203872       -5.178243
 C         9.516370       -9.414150       -6.026335
 H         9.260332       -8.359847       -6.120365
 H        10.421236       -9.499136       -5.424319
 H         9.711175       -9.832240       -7.014734
 C         4.691675      -11.287510       -6.098039
 O         3.811799      -10.786763       -5.395853
 N         4.409206      -11.864390       -7.279010
 H         5.188413      -12.243576       -7.809957
 C         3.042071      -12.015279       -7.822018
 H         2.586500      -11.031879       -7.920850
 C         3.049047      -12.706579       -9.202050
 H         3.595308      -13.645837       -9.122796
 H         2.014957      -12.952997       -9.451681
 C         3.622673      -11.888853      -10.375483
 H         3.065101      -10.960752      -10.483134
 H         4.667499      -11.647471      -10.192691
 C         3.501329      -12.700614      -11.676469
 H         4.070526      -13.622598      -11.560806
 H         2.449482      -12.946524      -11.834902
 C         4.025604      -11.949235      -12.907431
 H         3.571787      -10.954114      -12.927813
 H         5.107690      -11.817997      -12.810818
 N         3.700185      -12.671082      -14.167747
 H         2.688112      -12.747992      -14.281636
 H         4.046533      -12.168881      -14.972537
 H         4.082564      -13.607253      -14.182951
 C         2.140028      -12.808371       -6.869412
 O         1.022187      -12.381951       -6.600476
 N         2.626499      -13.925986       -6.331132
 H         3.540527      -14.241859       -6.638784
 C         1.869941      -14.807114       -5.433396
 H         0.891908      -14.965123       -5.878162
 C         2.615640      -16.155367       -5.318123
 H         2.769099      -16.559465       -6.319463
 H         3.599974      -15.964479       -4.887511
 C         1.936654      -17.242922       -4.467963
 H         2.633411      -18.078354       -4.370593
 H         1.749704      -16.852461       -3.467544
 C         0.621789      -17.766033       -5.060117
 O         0.207374      -18.908546       -4.764390
 O        -0.081537      -17.045099       -5.790237
 C         1.600680      -14.168695       -4.068045
 O         0.483376      -14.241544       -3.550054
 N         2.576602      -13.443167       -3.519006
 H         3.486177      -13.427777       -3.968767
 C         2.359920      -12.666485       -2.290591
 H         1.919472      -13.329058       -1.545224
 C         3.673401      -12.132548       -1.709753
 H         4.093882      -11.372411       -2.369659
 C         3.445098      -11.539804       -0.317278
 H         2.975336      -12.280104        0.329642
 H         4.393865      -11.250620        0.121405
 H         2.813783      -10.653702       -0.376149
 O         4.594945      -13.189987       -1.574408
 H         4.897772      -13.442660       -2.461960
 C         1.367936      -11.524020       -2.524668
 O         0.498722      -11.294975       -1.689811
 N         1.414816      -10.853136       -3.681275
 H         2.161406      -11.065528       -4.336822
 C         0.424748       -9.840803       -4.073246
 H         0.182288       -9.255182       -3.187586
 C         1.043681       -8.896270       -5.119548
 H         1.454350       -9.500838       -5.928977
 H         0.253993       -8.276508       -5.538416
 C         2.141297       -7.964710       -4.564220
 H         2.909028       -8.549303       -4.058331
 C         2.798097       -7.197838       -5.713481
 H         2.057225       -6.599096       -6.242658
 H         3.580191       -6.547967       -5.321110
 H         3.255707       -7.907473       -6.401661
 C         1.575905       -6.933412       -3.580217
 H         1.248590       -7.430167       -2.668131
 H         2.350598       -6.218379       -3.304735
 H         0.740197       -6.400108       -4.028765
 C        -0.930878      -10.417702       -4.538162
 O        -1.869945       -9.644310       -4.730553
 N        -1.073193      -11.745510       -4.665906
 H        -0.232577      -12.309392       -4.621007
 C        -2.371935      -12.437181       -4.748354
 H        -3.089564      -11.785432       -5.249588
 C        -2.233616      -13.738588       -5.565394
 H        -1.809975      -13.512952       -6.544428
 H        -1.556594      -14.422726       -5.055749
 C        -3.599107      -14.423630       -5.749203
 H        -4.058343      -14.600871       -4.777859
 H        -4.249527      -13.760247       -6.320637
 C        -3.517226      -15.767543       -6.476525
 H        -4.533085      -16.119410       -6.635542
 H        -3.046701      -15.622123       -7.449901
 N        -2.771364      -16.784002       -5.717412
 H        -1.755371      -16.783840       -5.817248
 C        -3.249522      -17.721542       -4.926310
 N        -4.509961      -17.845333       -4.673946
 H        -5.136919      -17.090067       -4.924448
 H        -4.783110      -18.469292       -3.930900
 N        -2.470401      -18.574104       -4.340091
 H        -1.462862      -18.531555       -4.512120
 H        -2.828636      -19.284910       -3.726035
 C        -2.937170      -12.722219       -3.356178
 O        -4.079276      -12.373569       -3.070484
 N        -2.158077      -13.390235       -2.504187
 H        -1.230273      -13.653175       -2.824743
 C        -2.622403      -13.893358       -1.206934
 H        -3.650577      -14.237896       -1.315457
 C        -1.737001      -15.081697       -0.790151
 H        -0.690336      -14.806942       -0.936983
 H        -1.873198      -15.282291        0.272811
 C        -2.043920      -16.368889       -1.575515
 H        -2.110258      -16.147936       -2.640599
 C        -0.927864      -17.384897       -1.363316
 H        -0.777846      -17.573341       -0.299696
 H        -1.178701      -18.319527       -1.861569
 H        -0.008714      -16.997028       -1.800438
 C        -3.356820      -17.006868       -1.110906
 H        -4.199273      -16.358295       -1.343509
 H        -3.501334      -17.951441       -1.630919
 H        -3.318240      -17.206747       -0.041603
 C        -2.646804      -12.822716       -0.110445
 O        -3.622458      -12.737153        0.638439
 N        -1.603300      -12.005587       -0.009801
 H        -0.862271      -12.077732       -0.699025
 C        -1.389658      -11.065553        1.094067
 H        -2.292162      -11.033910        1.703545
 C        -0.274118      -11.622709        2.006367
 H         0.684767      -11.456173        1.513791
 H        -0.267112      -11.059577        2.940492
 C        -0.377437      -13.099929        2.346676
 N        -1.475881      -13.737148        2.943188
 C        -1.084044      -15.003529        3.162301
 H        -1.676354      -15.758266        3.659167
 N         0.158404      -15.208078        2.704223
 H         0.669117      -16.097401        2.783736
 C         0.626537      -14.016201        2.195119
 H         1.614383      -13.826802        1.798009
 C        -1.152311       -9.597388        0.648786
 O        -0.374430       -8.903066        1.306268
 N        -1.781466       -9.066582       -0.431480
 C        -2.797020       -9.672925       -1.286787
 H        -3.542670      -10.212228       -0.702164
 H        -2.312260      -10.342148       -1.996938
 C        -3.468011       -8.532011       -2.049894
 H        -4.307750       -8.145236       -1.471210
 H        -3.804076       -8.848793       -3.037327
 C        -2.360784       -7.481702       -2.130557
 H        -2.765101       -6.475022       -2.245790
 H        -1.690544       -7.713989       -2.957253
 C        -1.611842       -7.661458       -0.806468
 H        -0.552869       -7.464564       -0.963651
 C        -2.181478       -6.743585        0.292954
 O        -3.330575       -6.931869        0.699227
 N        -1.434023       -5.731205        0.773284
 C        -0.109551       -5.341051        0.318466
 H        -0.062175       -5.255026       -0.767892
 H         0.623700       -6.068888        0.672173
 C         0.154503       -3.987101        0.964600
 H        -0.270250       -3.195521        0.345655
 H         1.218994       -3.825948        1.124015
 C        -0.607717       -4.076329        2.286415
 H        -0.929316       -3.088982        2.615946
 H         0.030724       -4.537413        3.042131
 C        -1.794927       -5.004090        1.991109
 H        -1.884809       -5.718948        2.810312
 C        -3.125853       -4.244602        1.890464
 O        -3.926088       -4.295736        2.821991
 N        -3.397197       -3.558505        0.776577
 H        -2.722320       -3.573409        0.026584
 C        -4.615760       -2.750419        0.574057
 H        -4.867438       -2.263620        1.516743
 C        -4.367339       -1.634858       -0.459660
 H        -5.286464       -1.060279       -0.583098
 C        -3.249830       -0.672639       -0.056066
 H        -2.293367       -1.192700       -0.016179
 H        -3.183648        0.133233       -0.787291
 H        -3.469222       -0.243408        0.921873
 O        -4.008402       -2.194479       -1.702176
 H        -4.736596       -2.776773       -1.960313
 C        -5.822041       -3.623754        0.186645
 O        -6.335599       -3.529917       -0.930059
 N        -6.268882       -4.505179        1.088346
 H        -5.751957       -4.546405        1.963204
 C        -7.201392       -5.622667        0.801421
 H        -6.736226       -6.224672        0.021825
 C        -7.385681       -6.540661        2.027206
 H        -8.164928       -7.267999        1.799482
 C        -6.114746       -7.342227        2.296220
 H        -5.299190       -6.681779        2.589912
 H        -6.307219       -8.060501        3.088539
 H        -5.818032       -7.886014        1.398912
 C        -7.814938       -5.796860        3.299431
 H        -8.735538       -5.242824        3.116233
 H        -7.995004       -6.516600        4.098757
 H        -7.034833       -5.106915        3.624030
 C        -8.590067       -5.258312        0.254335
 O        -9.276501       -6.149940       -0.238773
 N        -9.011845       -3.991898        0.301826
 H        -8.404674       -3.310924        0.731146
 C       -10.260260       -3.508886       -0.315477
 H       -10.815426       -4.357887       -0.698813
 C       -11.122132       -2.816883        0.751311
 H       -10.515173       -2.065472        1.259404
 H       -11.933928       -2.287009        0.257390
 C       -11.766806       -3.735168        1.770027
 C       -12.461877       -4.886239        1.348183
 H       -12.505021       -5.146417        0.302447
 C       -13.127069       -5.693461        2.282087
 H       -13.645454       -6.580190        1.949420
 C       -13.134620       -5.329181        3.638269
 H       -13.686726       -5.921431        4.348864
 C       -12.440113       -4.185496        4.066761
 H       -12.444603       -3.903016        5.109104
 C       -11.751261       -3.391857        3.134389
 H       -11.232472       -2.502242        3.465035
 C       -10.059027       -2.587624       -1.531010
 O       -11.043807       -2.064005       -2.063163
 N        -8.802122       -2.364355       -1.938659
 H        -8.083638       -2.939473       -1.515232
 C        -8.336304       -1.122876       -2.571228
 H        -7.257388       -1.208948       -2.682664
 C        -8.938952       -0.951314       -3.985731
 H        -9.990283       -0.680645       -3.884543
 H        -8.451469       -0.114271       -4.482544
 C        -8.845186       -2.188422       -4.897627
 H        -9.380949       -3.020593       -4.447149
 C        -9.487543       -1.859548       -6.243264
 H        -8.945358       -1.052488       -6.735753
 H        -9.481250       -2.745852       -6.878133
 H       -10.516623       -1.547723       -6.072567
 C        -7.414479       -2.636079       -5.168419
 H        -6.912352       -2.871778       -4.231990
 H        -7.428477       -3.530878       -5.789204
 H        -6.867861       -1.859040       -5.690359
 C        -8.576271        0.098386       -1.658049
 O        -9.067369       -0.028622       -0.535193
 N        -8.228702        1.300630       -2.124624
 H        -7.836915        1.361263       -3.050193
 C        -8.753909        2.522814       -1.510340
 H        -8.659066        2.426467       -0.432209
 C        -7.941145        3.753353       -1.940850
 H        -8.034556        3.858686       -3.019491
 H        -8.384957        4.633914       -1.473665
 C        -6.442398        3.717726       -1.594104
 H        -5.962295        2.911009       -2.147289
 C        -5.817265        5.045469       -2.021723
 H        -6.185765        5.862472       -1.401055
 H        -4.735940        4.982662       -1.935182
 H        -6.052741        5.253344       -3.062365
 C        -6.184180        3.511714       -0.100250
 H        -6.552605        2.536706        0.215934
 H        -5.113099        3.531313        0.089223
 H        -6.668242        4.295374        0.482377
 C       -10.245682        2.669712       -1.884439
 O       -10.564331        2.564820       -3.074204
 N       -11.163804        2.937259       -0.932554
 C       -10.927683        3.036830        0.505239
 H       -10.561730        4.036055        0.746126
 H       -10.228193        2.279380        0.859787
 C       -12.281269        2.802068        1.172958
 H       -12.366773        3.339061        2.118326
 H       -12.436578        1.732833        1.321039
 C       -13.259587        3.329010        0.129444
 H       -13.301247        4.416503        0.205582
 H       -14.251259        2.890908        0.241132
 C       -12.604975        2.921189       -1.191742
 H       -12.890221        1.891820       -1.416378
 C       -13.064675        3.826908       -2.342294
 O       -12.685791        5.000070       -2.435209
 N       -13.931559        3.301407       -3.211248
 H       -14.227770        2.339993       -3.054866
 C       -14.658219        4.081301       -4.227600
 H       -14.108351        4.993303       -4.463357
 C       -14.787306        3.248496       -5.517490
 H       -15.315804        2.328150       -5.276505
 H       -15.405330        3.798674       -6.225203
 C       -13.469437        2.859023       -6.222647
 H       -12.873627        2.227136       -5.562246
 H       -13.735927        2.265032       -7.096462
 C       -12.605623        4.042975       -6.691966
 H       -13.244176        4.808558       -7.134068
 H       -12.118162        4.484002       -5.821682
 N       -11.572649        3.627343       -7.671564
 H       -10.638598        3.421742       -7.320116
 C       -11.721313        3.490248       -8.981513
 N       -12.842743        3.676275       -9.609348
 H       -13.683868        3.941282       -9.111448
 H       -12.842505        3.566183      -10.626373
 N       -10.726621        3.149151       -9.737283
 H        -9.848704        2.859883       -9.304226
 H       -10.902722        2.999077      -10.724885
 C       -16.031012        4.519886       -3.688720
 O       -16.498079        4.013163       -2.664432
 N       -16.692032        5.449446       -4.378744
 H       -16.209236        5.878078       -5.165025
 C       -18.098480        5.835157       -4.178822
 H       -18.607758        5.024586       -3.659847
 C       -18.208384        7.103619       -3.312265
 H       -17.565683        6.989236       -2.447519
 H       -17.871298        7.966956       -3.888275
 C       -19.636065        7.336302       -2.790717
 H       -20.319107        7.438692       -3.633064
 H       -19.934761        6.463044       -2.211367
 C       -19.788445        8.568396       -1.884613
 H       -20.801344        8.556527       -1.478607
 H       -19.088057        8.500666       -1.050637
 C       -19.562540        9.878953       -2.650840
 H       -18.486170       10.063961       -2.722280
 H       -19.959124        9.754881       -3.664196
 N       -20.258360       11.023230       -2.008456
 H       -19.998760       11.153899       -1.034236
 H       -20.085831       11.880247       -2.508507
 H       -21.271845       10.875545       -2.075965
 C       -18.774845        6.027123       -5.534610
 O       -18.158403        6.568063       -6.452296
 N       -20.027302        5.598892       -5.649701
 H       -20.460340        5.145871       -4.852529
 C       -20.843782        5.842301       -6.832110
 H       -20.265400        5.588404       -7.720172
 C       -22.062334        4.920366       -6.771022
 H       -22.652521        5.139828       -5.881599
 H       -22.678783        5.065138       -7.655334
 H       -21.740442        3.882805       -6.745160
 C       -21.247492        7.323483       -6.927892
 O       -21.889992        7.857840       -6.022354
 N       -20.882006        7.986202       -8.023816
 H       -20.329445        7.504120       -8.722081
 C       -21.281006        9.384355       -8.312386
 H       -21.152802        9.970162       -7.407241
 C       -20.352402        9.947657       -9.408605
 H       -19.395864        9.422966       -9.370669
 H       -20.781544        9.768262      -10.400701
 C       -20.043331       11.440296       -9.223140
 O       -19.652988       11.797563       -8.087669
 O       -20.049416       12.195063      -10.223938
 C       -22.764423        9.502391       -8.750729
 O       -23.421432       10.508626       -8.494565
 N       -23.286274        8.435324       -9.357152
 H       -22.688496        7.629734       -9.477922
 C       -24.654278        8.291391       -9.886342
 H       -25.316914        9.012646       -9.389038
 C       -24.714211        8.560082      -11.409768
 H       -25.755295        8.496431      -11.719928
 C       -24.194559        9.952000      -11.787959
 H       -23.128124       10.031105      -11.573805
 H       -24.368540       10.119547      -12.844301
 H       -24.737255       10.701294      -11.216968
 O       -23.975756        7.600629      -12.142039
 H       -24.525854        6.808213      -12.218018
 C       -25.191950        6.889195       -9.591638
 O       -24.429125        6.018873       -9.154311
 N       -26.469732        6.618610       -9.861179
 H       -27.065546        7.348798      -10.223843
 C       -26.948139        5.235965       -9.975745
 H       -26.673613        4.703260       -9.066204
 C       -28.470100        5.151548      -10.141270
 H       -28.774731        5.810793      -10.950904
 H       -28.730463        4.129751      -10.435966
 C       -29.315575        5.487035       -8.898201
 O       -28.746485        5.871801       -7.853796
 O       -30.556053        5.324842       -8.991503
 C       -26.246466        4.541255      -11.161509
 O       -26.137810        5.117115      -12.252463
 N       -25.770147        3.305772      -10.957572
 H       -25.837852        2.927777      -10.020802
 C       -25.021709        2.521865      -11.941204
 H       -25.176535        2.937099      -12.941153
 C       -23.500750        2.577571      -11.654541
 H       -23.315166        2.229882      -10.640797
 C       -22.685368        1.703718      -12.615184
 H       -22.921753        1.974072      -13.644374
 H       -21.627438        1.846846      -12.434634
 H       -22.918167        0.650658      -12.455606
 C       -22.952852        3.994221      -11.796318
 H       -23.418495        4.650087      -11.062751
 H       -21.882458        3.996449      -11.598708
 H       -23.143961        4.381478      -12.795776
 C       -25.501350        1.074610      -11.961303
 O       -25.440674        0.388752      -10.941244
 N       -25.934620        0.572649      -13.111614
 H       -26.044985        1.198378      -13.900335
 C       -26.071280       -0.868958      -13.329781
 H       -26.657784       -1.298309      -12.514319
 C       -26.845871       -1.124306      -14.644051
 H       -27.772465       -0.548090      -14.624120
 H       -26.229612       -0.765725      -15.462003
 C       -27.198004       -2.612056      -14.880716
 H       -26.326105       -3.223442      -14.635368
 H       -28.015121       -2.891556      -14.212437
 C       -27.588108       -2.903967      -16.344107
 O       -27.490042       -4.085478      -16.771919
 O       -27.928619       -1.946985      -17.089239
 C       -24.687342       -1.534190      -13.346380
 O       -23.839207       -1.179713      -14.168338
 N       -24.444279       -2.490820      -12.450898
 H       -25.190676       -2.701150      -11.778847
 C       -23.242750       -3.324715      -12.343885
 H       -22.688435       -3.259440      -13.276448
 C       -22.362249       -2.798661      -11.192414
 H       -22.048424       -1.776855      -11.423117
 H       -22.980225       -2.767815      -10.298685
 C       -21.112791       -3.651884      -10.887339
 H       -21.409277       -4.689959      -10.709880
 C       -20.096535       -3.610100      -12.017284
 H       -19.759573       -2.585018      -12.185104
 H       -19.238920       -4.234937      -11.761207
 H       -20.535116       -4.008122      -12.932499
 C       -20.423248       -3.144070       -9.612169
 H       -21.119898       -3.219376       -8.769843
 H       -19.557222       -3.769735       -9.392543
 H       -20.116583       -2.114749       -9.740439
 C       -23.669920       -4.778432      -12.115785
 O       -24.352987       -5.087046      -11.147032
 N       -23.256756       -5.676506      -13.017813
 H       -22.729584       -5.341607      -13.825606
 C       -23.494921       -7.116746      -12.921980
 H       -23.156107       -7.537046      -13.874007
 C       -22.598799       -7.708630      -11.818242
 H       -21.669626       -7.143944      -11.784019
 H       -23.095678       -7.579862      -10.854898
 C       -22.236355       -9.164427      -12.014175
 C       -22.829645      -10.167864      -11.228351
 H       -23.589947       -9.898370      -10.504600
 C       -22.430965      -11.509271      -11.391089
 H       -22.890942      -12.284983      -10.785454
 C       -21.451836      -11.841320      -12.340010
 O       -21.055391      -13.136982      -12.504308
 H       -21.706457      -13.751886      -12.165924
 C       -20.864298      -10.834216      -13.138218
 H       -20.114994      -11.110979      -13.867089
 C       -21.264938       -9.497570      -12.984052
 H       -20.819759       -8.720696      -13.598617
 C       -24.994247       -7.489889      -12.804088
 O       -25.376184       -8.411465      -12.100298
 N       -25.856024       -6.713478      -13.481598
 H       -25.480705       -5.966538      -14.040275
 C       -27.316938       -6.873641      -13.455723
 H       -27.734915       -6.397634      -14.347694
 H       -27.566355       -7.940832      -13.494452
 C       -28.033550       -6.276864      -12.235507
 O       -29.259771       -6.397135      -12.145400
 N       -27.310356       -5.633307      -11.323301
 H       -26.305479       -5.573458      -11.457633
 C       -27.845398       -4.965034      -10.125912
 H       -28.917124       -5.107744      -10.081940
 C       -27.221722       -5.615693       -8.880694
 H       -26.142630       -5.525739       -8.943711
 H       -27.550421       -5.059825       -8.006241
 C       -27.581923       -7.078217       -8.686315
 C       -28.809130       -7.424195       -8.097453
 H       -29.482779       -6.652289       -7.765710
 C       -29.172358       -8.775860       -7.917274
 H       -30.116510       -9.023233       -7.471094
 C       -28.290411       -9.794476       -8.346213
 O       -28.646830      -11.097890       -8.171051
 H       -29.439127      -11.179785       -7.641469
 C       -27.059404       -9.456929       -8.931268
 H       -26.394794      -10.231348       -9.259547
 C       -26.703262       -8.103011       -9.099410
 H       -25.765371       -7.837363       -9.577633
 C       -27.570087       -3.457565      -10.162574
 O       -26.616419       -2.996821      -10.776036
 N       -28.395973       -2.657279       -9.485265
 H       -29.128460       -3.098760       -8.944654
 C       -28.165222       -1.216948       -9.311196
 H       -27.624788       -0.839384      -10.169029
 C       -29.501413       -0.444657       -9.236633
 H       -30.089758       -0.860822       -8.416412
 C       -29.267916        1.044933       -8.903929
 H       -28.549458        1.480390       -9.601279
 H       -30.210676        1.597681       -8.972247
 H       -28.888943        1.150330       -7.894289
 C       -30.333162       -0.586265      -10.531022
 H       -30.628107       -1.638714      -10.649183
 H       -31.246986       -0.010705      -10.420335
 C       -29.663376       -0.123322      -11.827349
 H       -28.798830       -0.762117      -12.054964
 H       -30.363844       -0.205214      -12.648345
 H       -29.334337        0.916459      -11.744929
 C       -27.282490       -0.985319       -8.078423
 O       -27.683252       -1.246073       -6.944097
 N       -26.101070       -0.412799       -8.304411
 H       -25.840445       -0.260485       -9.276561
 C       -25.336700        0.325456       -7.302550
 H       -25.424706       -0.179354       -6.337399
 C       -23.847189        0.374430       -7.681443
 H       -23.729935        0.823082       -8.668748
 C       -23.019688        1.198710       -6.683437
 H       -23.127665        0.788472       -5.672920
 H       -21.971449        1.174690       -6.967719
 H       -23.362494        2.228936       -6.687272
 C       -23.254032       -1.045725       -7.739890
 H       -23.763037       -1.621348       -8.505442
 H       -22.198242       -1.000203       -7.982860
 H       -23.387758       -1.548481       -6.777105
 C       -25.931185        1.744193       -7.219689
 O       -25.858273        2.468210       -8.209785
 N       -26.571808        2.143928       -6.117365
 C       -26.798561        1.387769       -4.887691
 H       -25.861225        1.030622       -4.460191
 H       -27.453215        0.546279       -5.099168
 C       -27.499340        2.341918       -3.916144
 H       -26.756895        2.841142       -3.289765
 H       -28.227938        1.828817       -3.301672
 C       -28.148905        3.378498       -4.833192
 H       -28.280252        4.340017       -4.333966
 H       -29.107870        3.000435       -5.185823
 C       -27.174149        3.462492       -6.012086
 H       -27.738249        3.688220       -6.918360
 C       -26.122074        4.556598       -5.821639
 O       -25.037218        4.306829       -5.277490
 N       -26.462940        5.788584       -6.194517
 H       -27.346582        5.903504       -6.686409
 C       -25.660126        6.989468       -5.913138
 H       -24.740021        6.922437       -6.505855
 C       -26.455631        8.226896       -6.371865
 H       -26.646181        8.154848       -7.443031
 H       -27.411438        8.246069       -5.849400
 C       -25.695301        9.522420       -6.075016
 H       -25.623587        9.641553       -4.991195
 H       -24.682056        9.448617       -6.486953
 C       -26.386969       10.759165       -6.638705
 H       -26.400915       10.697169       -7.732444
 H       -27.404242       10.805502       -6.257250
 C       -25.600939       11.984928       -6.180695
 H       -25.535355       11.972744       -5.092554
 H       -24.578144       11.899021       -6.576435
 N       -26.223639       13.240837       -6.665804
 H       -27.170816       13.352999       -6.313564
 H       -25.694422       14.035916       -6.353272
 H       -26.265568       13.241683       -7.671408
 C       -25.253479        7.081547       -4.435893
 O       -26.025162        6.711429       -3.541064
 N       -24.049349        7.579304       -4.194015
 H       -23.473825        7.833848       -4.991563
 C       -23.430763        7.733375       -2.869549
 H       -22.433647        8.127221       -3.070901
 C       -24.147854        8.813646       -2.022610
 H       -25.210173        8.559750       -1.919063
 H       -23.713568        8.818486       -1.028092
 C       -24.006641       10.217400       -2.600904
 O       -22.844267       10.669795       -2.732525
 O       -25.028700       10.909335       -2.833363
 C       -23.163799        6.414546       -2.116679
 O       -22.683119        6.443884       -0.983061
 N       -23.406322        5.239702       -2.713954
 H       -23.830681        5.221575       -3.634081
 C       -22.956608        3.974745       -2.133512
 H       -23.280890        3.943361       -1.092828
 C       -23.596516        2.793389       -2.864423
 H       -23.297131        2.797545       -3.913672
 H       -23.271429        1.861058       -2.403065
 H       -24.675701        2.869014       -2.792663
 C       -21.426342        3.856609       -2.160457
 O       -20.786222        4.147659       -3.175385
 N       -20.849709        3.367386       -1.062100
 H       -21.452599        3.109231       -0.290470
 C       -19.451971        2.939375       -1.015155
 H       -18.830093        3.721614       -1.448670
 C       -19.037474        2.731502        0.453385
 H       -19.060555        3.698314        0.958043
 H       -19.758953        2.076703        0.941115
 C       -17.633512        2.119081        0.600943
 H       -17.655437        1.078944        0.280663
 H       -16.936102        2.661846       -0.037501
 C       -17.101582        2.163072        2.028295
 O       -16.013252        2.647558        2.280254
 N       -17.825207        1.684363        3.017385
 H       -17.412336        1.757189        3.930078
 H       -18.736578        1.267071        2.865829
 C       -19.265018        1.659693       -1.840989
 O       -20.115492        0.771434       -1.778464
 N       -18.135141        1.522825       -2.543364
 H       -17.470118        2.289486       -2.543251
 C       -17.727985        0.263060       -3.183156
 H       -18.417713       -0.513558       -2.860232
 C       -17.807833        0.292479       -4.729160
 H       -16.990314        0.899096       -5.113811
 C       -17.613115       -1.132695       -5.281446
 H       -18.387403       -1.796414       -4.893442
 H       -17.667990       -1.124091       -6.370707
 H       -16.634050       -1.525882       -5.005885
 C       -19.137501        0.859883       -5.275333
 H       -19.384153        0.383161       -6.225108
 H       -19.952131        0.651417       -4.581207
 C       -19.053492        2.365742       -5.543742
 H       -18.288408        2.570328       -6.293369
 H       -20.016701        2.710672       -5.910797
 H       -18.812443        2.908179       -4.633622
 C       -16.334873       -0.140199       -2.696736
 O       -15.386361        0.645833       -2.782494
 N       -16.232220       -1.375628       -2.205992
 H       -17.080835       -1.933948       -2.173527
 C       -14.992425       -2.044033       -1.806709
 H       -14.154113       -1.347930       -1.875338
 C       -15.118708       -2.534185       -0.350544
 H       -15.887146       -3.307724       -0.320403
 H       -14.176255       -2.995799       -0.059209
 C       -15.488014       -1.456840        0.688011
 H       -16.453341       -1.020891        0.432863
 C       -15.617016       -2.101635        2.067626
 H       -14.666845       -2.549103        2.362299
 H       -15.899251       -1.345197        2.800364
 H       -16.388224       -2.870516        2.040806
 C       -14.451040       -0.337170        0.772132
 H       -14.393335        0.192664       -0.177175
 H       -14.739348        0.374440        1.545514
 H       -13.473048       -0.745541        1.021019
 C       -14.711617       -3.219897       -2.752992
 O       -15.643371       -3.921230       -3.151998
 N       -13.442115       -3.465916       -3.083717
 H       -12.712453       -2.858280       -2.716752
 C       -13.016742       -4.571265       -3.961433
 H       -13.883076       -5.150511       -4.271348
 C       -12.345755       -4.034345       -5.239226
 H       -11.479854       -3.447390       -4.952246
 C       -11.882297       -5.165221       -6.165372
 H       -12.730273       -5.784319       -6.457082
 H       -11.419837       -4.745575       -7.057202
 H       -11.135590       -5.780273       -5.663409
 C       -13.286892       -3.119185       -6.035605
 H       -13.540141       -2.236231       -5.449863
 H       -12.799168       -2.793284       -6.950979
 H       -14.200038       -3.647096       -6.300368
 C       -12.113936       -5.510118       -3.168292
 O       -10.943317       -5.219932       -2.940115
 N       -12.688251       -6.608992       -2.679707
 H       -13.629005       -6.831977       -2.991810
 C       -12.084468       -7.493623       -1.684037
 H       -11.615887       -6.882473       -0.911530
 C       -13.231615       -8.294027       -1.033282
 H       -14.017976       -7.600312       -0.739397
 H       -13.655173       -8.987716       -1.760235
 C       -12.824416       -9.073164        0.206832
 O       -11.668047       -9.192180        0.576530
 N       -13.792040       -9.612786        0.912154
 H       -13.528927      -10.125622        1.745374
 H       -14.733015       -9.590795        0.561752
 C       -10.974600       -8.374378       -2.288573
 O       -11.195626       -9.552152       -2.566450
 N        -9.773378       -7.818660       -2.478629
 H        -9.669791       -6.842182       -2.216666
 C        -8.600228       -8.532688       -2.997255
 H        -8.798607       -8.852239       -4.018850
 C        -7.357763       -7.625859       -2.984953
 H        -7.205558       -7.258710       -1.970222
 H        -6.498548       -8.251735       -3.234793
 C        -7.354131       -6.425157       -3.944692
 H        -8.128024       -5.713672       -3.656769
 C        -5.983741       -5.756689       -3.826122
 H        -5.196572       -6.478873       -4.042562
 H        -5.906115       -4.932288       -4.531445
 H        -5.848135       -5.371393       -2.816283
 C        -7.559788       -6.836518       -5.405189
 H        -8.568429       -7.223266       -5.543929
 H        -7.436166       -5.967722       -6.050792
 H        -6.833019       -7.599487       -5.685176
 C        -8.276399       -9.794145       -2.191513
 O        -7.905682      -10.803409       -2.780144
 N        -8.460781       -9.772791       -0.866858
 H        -8.807929       -8.923544       -0.442890
 C        -8.200754      -10.945154       -0.023062
 H        -7.169319      -11.261037       -0.189575
 C        -8.347708      -10.547084        1.452787
 H        -7.804255       -9.617299        1.614804
 H        -9.399482      -10.354828        1.665987
 C        -7.835045      -11.552788        2.439484
 C        -6.642925      -11.480322        3.076427
 H        -5.922600      -10.675472        2.966842
 N        -6.465795      -12.597009        3.868588
 H        -5.653102      -12.720931        4.467590
 C        -7.512760      -13.484982        3.723890
 C        -7.747454      -14.783607        4.197588
 H        -6.980899      -15.300964        4.751104
 C        -8.974524      -15.409710        3.920324
 H        -9.167154      -16.413479        4.277298
 C        -9.947538      -14.732383        3.164131
 H       -10.887369      -15.218796        2.942796
 C        -9.684276      -13.447287        2.650263
 H       -10.419249      -12.958150        2.028391
 C        -8.449286      -12.802296        2.890441
 C        -9.102424      -12.137688       -0.394296
 O        -8.658849      -13.286206       -0.321179
 N       -10.342583      -11.859745       -0.822993
 H       -10.611074      -10.884461       -0.869499
 C       -11.284619      -12.838311       -1.368054
 H       -11.186752      -13.770372       -0.809069
 C       -12.710399      -12.307640       -1.182624
 H       -12.886161      -11.452403       -1.835266
 H       -13.427224      -13.090781       -1.433514
 H       -12.852965      -11.999612       -0.152944
 C       -11.034420      -13.157675       -2.850680
 O       -10.991868      -14.326529       -3.212363
 N       -10.838732      -12.145098       -3.702387
 H       -10.895102      -11.202892       -3.330865
 C       -10.643757      -12.302534       -5.157389
 H       -11.471881      -12.888968       -5.560210
 C       -10.655954      -10.910245       -5.836395
 H        -9.921539      -10.284751       -5.328648
 C       -10.261419      -10.991754       -7.320886
 H       -10.918846      -11.683103       -7.849350
 H       -10.316665      -10.011935       -7.794402
 H        -9.233253      -11.338868       -7.411882
 C       -12.045713      -10.243349       -5.714663
 H       -12.718643      -10.687462       -6.444201
 H       -12.464724      -10.426718       -4.726526
 C       -12.022417       -8.724299       -5.918848
 H       -11.755698       -8.479035       -6.946351
 H       -13.012407       -8.321342       -5.708992
 H       -11.304573       -8.268260       -5.237300
 C        -9.353416      -13.085063       -5.457147
 O        -9.326184      -13.937842       -6.342459
 N        -8.304649      -12.872038       -4.659602
 H        -8.363921      -12.126773       -3.973463
 C        -7.077880      -13.665738       -4.668285
 H        -6.686009      -13.713793       -5.683605
 H        -6.341228      -13.163382       -4.041834
 C        -7.247292      -15.095784       -4.139035
 O        -6.334128      -15.896451       -4.303083
 N        -8.391752      -15.444344       -3.531288
 H        -9.113428      -14.735510       -3.461555
 C        -8.720608      -16.773434       -2.969373
 H        -7.902123      -17.451714       -3.195176
 C        -8.833835      -16.692636       -1.438900
 H        -9.478613      -15.857331       -1.160446
 H        -9.272182      -17.612997       -1.049438
 C        -7.454815      -16.535172       -0.799810
 H        -6.828579      -17.387409       -1.070281
 H        -6.987922      -15.621986       -1.168065
 C        -7.590762      -16.475945        0.723866
 H        -8.258073      -15.657035        0.999532
 H        -8.031707      -17.411125        1.075778
 N        -6.278173      -16.290770        1.360277
 H        -5.853778      -17.115206        1.748956
 C        -5.578130      -15.171459        1.360630
 N        -6.020369      -14.069200        0.829101
 H        -6.953167      -14.019718        0.436617
 H        -5.388082      -13.279007        0.780863
 N        -4.387693      -15.135265        1.886224
 H        -3.955798      -15.957033        2.255423
 H        -3.857057      -14.268073        1.822825
 C        -9.967184      -17.426783       -3.584005
 O       -10.424642      -18.457458       -3.098062
 N       -10.515727      -16.852907       -4.648123
 H       -10.129483      -15.983821       -4.973858
 C       -11.657894      -17.414680       -5.381794
 H       -12.432230      -17.648565       -4.655296
 C       -12.236854      -16.326880       -6.308404
 H       -12.482356      -15.455003       -5.710026
 H       -11.466594      -16.034058       -7.031700
 C       -13.492077      -16.764091       -7.073752
 O       -13.878462      -17.951494       -6.979482
 O       -14.084530      -15.893921       -7.759827
 C       -11.236769      -18.691982       -6.133421
 O       -10.402779      -18.610159       -7.045708
 N       -11.775554      -19.892162       -5.810654
 C       -12.784867      -20.144897       -4.786785
 H       -13.598906      -19.429947       -4.834578
 H       -12.314412      -20.130016       -3.806094
 C       -13.314092      -21.546947       -5.077251
 H       -14.118022      -21.493170       -5.809990
 H       -13.655158      -22.046169       -4.162401
 C       -12.102348      -22.249556       -5.686939
 H       -12.390660      -23.097916       -6.304805
 H       -11.431895      -22.572220       -4.891085
 C       -11.426404      -21.135708       -6.494612
 H       -10.347203      -21.276478       -6.464554
 C       -11.851924      -21.167692       -7.977586
 O       -11.321647      -21.972103       -8.736746
 N       -12.777064      -20.293976       -8.403070
 H       -13.169162      -19.634562       -7.734915
 C       -13.129719      -20.129736       -9.813338
 H       -13.242064      -21.110453      -10.269602
 C       -14.458685      -19.370222       -9.931608
 H       -14.327136      -18.337830       -9.590064
 H       -14.750158      -19.321714      -10.976687
 C       -15.603180      -19.998796       -9.158085
 O       -16.201975      -20.983921       -9.559164
 N       -15.954089      -19.441677       -8.022663
 H       -16.761860      -19.797647       -7.558993
 H       -15.368574      -18.689964       -7.652254
 C       -12.022972      -19.380983      -10.598313
 O       -11.862177      -19.610493      -11.790567
 N       -11.266242      -18.510017       -9.924981
 H       -11.441132      -18.390886       -8.936485
 C       -10.144327      -17.766504      -10.500570
 H       -10.298107      -17.657629      -11.575603
 C       -10.130851      -16.365368       -9.881914
 H        -9.957428      -16.431904       -8.811543
 H        -9.343184      -15.765235      -10.336588
 H       -11.093303      -15.878168      -10.049307
 C        -8.783463      -18.469727      -10.315860
 O        -7.880664      -18.300283      -11.129215
 N        -8.625695      -19.272821       -9.254538
 H        -9.389724      -19.325201       -8.589879
 C        -7.334060      -19.830149       -8.840274
 H        -6.632692      -19.755121       -9.671406
 C        -6.770515      -18.990114       -7.684905
 H        -7.391887      -19.149549       -6.803703
 H        -5.767649      -19.347841       -7.448336
 C        -6.699101      -17.515093       -7.927750
 C        -7.552151      -16.604582       -7.410845
 H        -8.397813      -16.841581       -6.774320
 N        -7.208052      -15.341492       -7.844534
 H        -7.750509      -14.517965       -7.593487
 C        -6.091849      -15.373330       -8.655918
 C        -5.323243      -14.378892       -9.278063
 H        -5.580054      -13.340975       -9.152876
 C        -4.212387      -14.752023      -10.054330
 H        -3.616862      -13.997127      -10.547463
 C        -3.881461      -16.111464      -10.197829
 H        -3.033577      -16.395840      -10.806960
 C        -4.649871      -17.102961       -9.556272
 H        -4.392220      -18.142954       -9.673091
 C        -5.766728      -16.760622       -8.761735
 C        -7.426622      -21.304037       -8.429673
 O        -8.020834      -21.646284       -7.408128
 N        -6.750339      -22.185364       -9.172067
 H        -6.298595      -21.864038      -10.013421
 C        -6.566023      -23.585157       -8.751934
 H        -7.558254      -24.021902       -8.597862
 C        -5.849065      -24.376772       -9.852400
 H        -6.407086      -24.291616      -10.786989
 H        -4.856841      -23.940023      -10.006470
 C        -5.696252      -25.865406       -9.492383
 H        -5.172557      -25.973785       -8.548725
 H        -6.691065      -26.310253       -9.379879
 C        -4.921439      -26.663071      -10.532717
 O        -4.280667      -26.137520      -11.425635
 N        -4.930640      -27.978609      -10.441753
 H        -4.412402      -28.483919      -11.130948
 H        -5.463873      -28.450085       -9.720039
 C        -5.797659      -23.646608       -7.423650
 O        -4.733639      -23.037085       -7.293477
 N        -6.306924      -24.405392       -6.442936
 H        -7.193962      -24.869881       -6.612383
 C        -5.742404      -24.502375       -5.095042
 H        -6.480041      -25.017984       -4.477112
 C        -4.471365      -25.360184       -5.083924
 H        -3.692742      -24.872177       -5.672561
 H        -4.103490      -25.447544       -4.069710
 C        -4.684033      -26.766043       -5.619495
 O        -5.704179      -27.393887       -5.387949
 N        -3.753750      -27.309732       -6.358124
 H        -3.937327      -28.235395       -6.700392
 H        -2.896298      -26.813475       -6.561122
 C        -5.553135      -23.107210       -4.454885
 O        -4.455870      -22.746584       -4.042502
 N        -6.627554      -22.310711       -4.430197
 H        -7.475254      -22.637861       -4.859822
 C        -6.571010      -20.885014       -4.114931
 H        -5.973158      -20.394545       -4.885266
 C        -7.992954      -20.326244       -4.217160
 H        -8.596020      -20.636896       -3.358846
 H        -7.951392      -19.240913       -4.246023
 H        -8.474128      -20.647579       -5.130238
 C        -5.934947      -20.538511       -2.749661
 O        -5.187083      -19.569990       -2.664975
 N        -6.155920      -21.326817       -1.701734
 H        -6.821686      -22.083914       -1.794239
 C        -5.532372      -21.111301       -0.377521
 H        -5.574982      -20.040873       -0.145629
 C        -6.355864      -21.836145        0.702740
 H        -6.506823      -22.874983        0.392532
 H        -5.787636      -21.848913        1.629809
 C        -7.702825      -21.174294        1.016026
 O        -7.691698      -19.964584        1.344940
 O        -8.728540      -21.895397        1.020698
 C        -4.040893      -21.503235       -0.290479
 O        -3.383180      -21.166584        0.690430
 N        -3.483207      -22.211554       -1.284192
 H        -4.026434      -22.376240       -2.130113
 C        -2.082812      -22.655144       -1.299302
 H        -1.759745      -22.787613       -0.261479
 C        -1.911786      -24.032454       -1.996633
 H        -2.250699      -23.950748       -3.025984
 C        -0.433309      -24.459627       -2.027017
 H        -0.032668      -24.561077       -1.024123
 H        -0.317271      -25.405386       -2.554824
 H         0.172443      -23.736156       -2.578614
 C        -2.777896      -25.090588       -1.269784
 H        -2.576070      -25.061773       -0.200515
 H        -3.831092      -24.849878       -1.419579
 C        -2.587112      -26.546677       -1.741272
 H        -1.618277      -26.924589       -1.391080
 H        -3.369766      -27.171764       -1.320543
 H        -2.622938      -26.605267       -2.831909
 C        -1.172898      -21.580612       -1.928621
 O        -1.414357      -21.140978       -3.050637
 N        -0.108811      -21.208618       -1.215583
 H         0.016229      -21.614084       -0.301671
 C         1.014323      -20.445408       -1.758126
 H         0.637914      -19.592442       -2.321407
 C         1.854767      -19.914759       -0.582226
 H         1.190637      -19.406349        0.118891
 H         2.296815      -20.758078       -0.048560
 C         2.962849      -18.951830       -0.967108
 C         4.198679      -19.442907       -1.424588
 H         4.356442      -20.509260       -1.499557
 C         5.233158      -18.553596       -1.767444
 H         6.183458      -18.940046       -2.108289
 C         5.034423      -17.166792       -1.651312
 H         5.829577      -16.480717       -1.902349
 C         3.806270      -16.671803       -1.181291
 H         3.662353      -15.606958       -1.066643
 C         2.775615      -17.562695       -0.833736
 H         1.847057      -17.175968       -0.442914
 C         1.820841      -21.340916       -2.714599
 O         2.403610      -22.334763       -2.293327
 N         1.814373      -21.020073       -4.006460
 H         1.234329      -20.233856       -4.287198
 C         2.520284      -21.732553       -5.078356
 H         3.425298      -22.194571       -4.666899
 C         1.662254      -22.866619       -5.629149
 H         1.492175      -23.611326       -4.850313
 H         0.699287      -22.474428       -5.953620
 O         2.293507      -23.490250       -6.744992
 H         3.252866      -23.612652       -6.581140
 C         2.915489      -20.738863       -6.186773
 O         2.090497      -20.416977       -7.040223
 N         4.162381      -20.247177       -6.184555
 C         5.152625      -20.400906       -5.123949
 H         5.667520      -21.352806       -5.249539
 H         4.687974      -20.352755       -4.134867
 C         6.121913      -19.238165       -5.302607
 H         7.103265      -19.485086       -4.911359
 H         5.714975      -18.352123       -4.826861
 C         6.125008      -19.068933       -6.820187
 H         6.799783      -19.794180       -7.259731
 H         6.430492      -18.051559       -7.104840
 C         4.678473      -19.359005       -7.226998
 H         4.103022      -18.427099       -7.216440
 C         4.617080      -19.965326       -8.637532
 O         4.494791      -19.241777       -9.617798
 N         4.624031      -21.309078       -8.756195
 H         4.727777      -21.860765       -7.902098
 C         4.535187      -22.034704      -10.035913
 H         5.465688      -21.907051      -10.575794
 C         4.318923      -23.536282       -9.782732
 H         3.495606      -23.693153       -9.099471
 H         4.039028      -23.997726      -10.733957
 C         5.560481      -24.293667       -9.284128
 H         5.323204      -25.364851       -9.265090
 H         6.361168      -24.154673      -10.010612
 C         6.050182      -23.875051       -7.902154
 O         7.279380      -23.918299       -7.727212
 O         5.191246      -23.507528       -7.047018
 C         3.404828      -21.549986      -10.933373
 O         3.579214      -21.515451      -12.158687
 N         2.271603      -21.117039      -10.351335
 H         2.245629      -21.130377       -9.336042
 C         1.071272      -20.656441      -11.078014
 H         0.768137      -21.463587      -11.747458
 C        -0.075671      -20.406233      -10.076587
 H        -1.015879      -20.401979      -10.630195
 H        -0.108388      -21.231144       -9.362765
 C         0.042116      -19.069880       -9.318042
 H         0.994424      -19.014288       -8.794047
 H         0.011688      -18.254957      -10.040298
 C        -1.104323      -18.825014       -8.329725
 H        -1.004103      -17.805557       -7.956486
 H        -2.054467      -18.872469       -8.861636
 N        -1.094175      -19.743792       -7.171436
 H        -0.445631      -19.505535       -6.419128
 C        -1.926641      -20.740122       -6.935492
 N        -2.758415      -21.159498       -7.844368
 H        -2.683332      -20.784466       -8.766818
 H        -3.401293      -21.913807       -7.626731
 N        -1.976124      -21.334951       -5.780789
 H        -1.391399      -21.011772       -5.013539
 H        -2.675485      -22.030867       -5.586653
 C         1.293151      -19.441801      -11.992807
 O         0.420821      -19.134617      -12.802856
 N         2.416937      -18.733803      -11.850204
 H         3.066973      -19.026363      -11.128729
 C         2.789132      -17.605524      -12.711624
 H         1.932666      -17.347666      -13.328881
 C         3.102502      -16.376768      -11.855484
 H         3.964087      -16.592653      -11.224380
 H         3.372094      -15.558159      -12.520995
 C         1.941173      -15.924753      -10.997553
 C         0.810363      -15.338075      -11.598835
 H         0.776417      -15.192607      -12.669867
 C        -0.289486      -14.959650      -10.810217
 H        -1.162527      -14.529427      -11.274062
 C        -0.261274      -15.160277       -9.420629
 H        -1.106834      -14.875721       -8.810213
 C         0.865373      -15.750495       -8.826267
 H         0.875277      -15.940297       -7.767649
 C         1.968578      -16.129848       -9.606974
 H         2.823969      -16.598265       -9.137074
 C         3.940541      -17.906218      -13.681584
 O         4.252408      -17.066063      -14.528888
 N         4.580734      -19.073099      -13.579952
 H         4.223033      -19.777203      -12.944112
 C         5.700511      -19.450382      -14.454224
 H         6.355802      -18.576097      -14.564343
 C         6.538450      -20.586435      -13.839863
 H         5.897962      -21.461882      -13.720815
 C         7.705162      -20.982304      -14.749523
 H         8.332764      -20.124153      -14.972662
 H         8.312811      -21.747126      -14.265363
 H         7.332104      -21.408501      -15.687384
 C         7.065735      -20.219551      -12.426086
 H         6.211972      -20.055058      -11.762667
 H         7.617535      -21.059961      -12.027172
 C         7.958707      -18.971537      -12.366409
 H         7.459316      -18.102877      -12.781310
 H         8.158673      -18.761993      -11.315408
 H         8.904976      -19.146152      -12.882043
 C         5.191428      -19.794298      -15.861580
 O         4.470640      -20.778498      -16.060375
 N         5.583176      -18.987011      -16.854059
 H         6.160145      -18.194489      -16.620991
 C         5.056454      -19.096609      -18.224188
 H         5.686554      -18.496010      -18.888079
 H         5.103980      -20.128803      -18.560074
 C         3.612161      -18.606228      -18.376657
 O         2.926392      -18.984385      -19.316456
 N         3.134659      -17.777649      -17.433025
 H         3.747890      -17.483948      -16.686373
 C         1.801729      -17.189934      -17.455011
 H         1.215827      -17.630959      -18.266069
 C         1.109501      -17.548454      -16.141552
 H         1.191482      -18.626854      -15.958129
 H         1.579569      -17.003662      -15.326668
 S        -0.643730      -17.099602      -16.235430
 H        -1.003042      -17.674458      -15.076149
 C         1.866670      -15.677688      -17.691233
 O         2.674968      -14.985253      -17.070517
 N         1.008501      -15.141616      -18.562710
 H         0.377204      -15.746944      -19.062252
 C         0.964789      -13.700652      -18.874512
 H         1.982786      -13.338934      -18.957823
 C         0.276327      -13.468434      -20.245859
 H        -0.735330      -13.853696      -20.220905
 H         0.232982      -12.389848      -20.414883
 C         1.056318      -14.110833      -21.420229
 H         2.108125      -13.850344      -21.315100
 H         0.968337      -15.192183      -21.336323
 C         0.586482      -13.676704      -22.825283
 O         1.262386      -14.077161      -23.806961
 O        -0.419287      -12.943357      -22.956156
 C         0.305712      -12.833958      -17.770628
 O         0.442373      -11.611577      -17.827305
 N        -0.376802      -13.470311      -16.806614
 H        -0.411377      -14.477858      -16.865295
 C        -1.081981      -12.831460      -15.686999
 H        -1.790501      -12.124507      -16.105951
 C        -1.880548      -13.876100      -14.865147
 H        -1.203216      -14.689030      -14.599541
 C        -2.421496      -13.280264      -13.549901
 H        -3.077016      -12.439110      -13.763508
 H        -2.973624      -14.032238      -12.989435
 H        -1.601757      -12.939331      -12.920827
 C        -3.037338      -14.453854      -15.717217
 H        -3.737174      -13.657401      -15.963002
 H        -2.635395      -14.837821      -16.654879
 C        -3.822593      -15.595092      -15.055134
 H        -4.424287      -15.216683      -14.229241
 H        -4.493311      -16.040997      -15.790138
 H        -3.138589      -16.360510      -14.689031
 C        -0.094128      -12.046751      -14.819988
 O         0.929580      -12.585859      -14.383125
 N        -0.392991      -10.773697      -14.551005
 H        -1.248065      -10.385344      -14.933346
 C         0.570358       -9.853732      -13.941973
 H         1.223825      -10.437254      -13.292640
 C         1.430043       -9.245448      -15.061122
 H         1.723187      -10.032290      -15.758218
 H         0.834811       -8.512119      -15.608703
 C         2.711322       -8.588569      -14.555845
 O         3.094369       -8.825676      -13.390352
 O         3.312590       -7.835719      -15.354592
 C        -0.059907       -8.760175      -13.060518
 O        -1.152314       -8.259950      -13.324475
 N         0.676244       -8.349315      -12.023334
 H         1.635810       -8.687801      -11.995018
 C         0.235327       -7.441489      -10.944363
 H        -0.717577       -7.809924      -10.566091
 C         1.246715       -7.435819       -9.776782
 H         0.941557       -6.682664       -9.052367
 C         1.248183       -8.778693       -9.044046
 H         1.496295       -9.582624       -9.731585
 H         1.979848       -8.758304       -8.238353
 H         0.264592       -8.967395       -8.615719
 C         2.677563       -7.088613      -10.210508
 H         2.696410       -6.121560      -10.712440
 H         3.320175       -7.037430       -9.332588
 H         3.075002       -7.849482      -10.882801
 C        -0.028547       -6.000321      -11.386539
 O        -0.534773       -5.208328      -10.592050
 N         0.280853       -5.637494      -12.638427
 H         0.630823       -6.373663      -13.236107
 C         0.158570       -4.279216      -13.210572
 H         0.582614       -3.579952      -12.488270
 C         0.992147       -4.168392      -14.504485
 H         0.537085       -4.771699      -15.289483
 H         0.977976       -3.125117      -14.825849
 C         2.454313       -4.607508      -14.342411
 H         2.849467       -4.205595      -13.411890
 H         2.500515       -5.692346      -14.289080
 C         3.301457       -4.100773      -15.520325
 H         2.904825       -4.483390      -16.463165
 H         3.241700       -3.011198      -15.541676
 C         4.777475       -4.484851      -15.373927
 H         5.379370       -3.760474      -15.929212
 H         5.061977       -4.416898      -14.320130
 N         5.063654       -5.838135      -15.900854
 H         4.867433       -5.887639      -16.896065
 H         6.050674       -6.058348      -15.785077
 H         4.498171       -6.562440      -15.451817
 C        -1.294658       -3.808144      -13.429760
 O        -1.567425       -3.034361      -14.347208
 N        -2.243545       -4.304273      -12.633683
 H        -1.939119       -4.895282      -11.870843
 C        -3.673163       -4.019337      -12.760780
 H        -4.202800       -4.554088      -11.975869
 H        -3.852729       -2.953384      -12.627728
 C        -4.242408       -4.450324      -14.115109
 O        -4.940107       -3.658814      -14.751295
 N        -3.854402       -5.639961      -14.601643
 H        -3.281875       -6.228770      -14.008950
 C        -4.281639       -6.190347      -15.900325
 H        -4.750836       -5.395544      -16.482437
 C        -3.082986       -6.709368      -16.727442
 H        -2.617840       -7.556767      -16.220184
 H        -3.452237       -7.047707      -17.696936
 C        -2.009229       -5.632127      -16.943724
 H        -2.475552       -4.707060      -17.283463
 H        -1.527507       -5.440646      -15.986877
 C        -0.927965       -6.051198      -17.950541
 H        -0.023080       -5.481882      -17.731125
 H        -0.683142       -7.103752      -17.823227
 N        -1.321782       -5.746214      -19.338289
 H        -1.249238       -4.776675      -19.627991
 C        -1.728714       -6.553660      -20.299232
 N        -1.865864       -7.841647      -20.163818
 H        -1.622674       -8.296228      -19.281977
 H        -2.195992       -8.407340      -20.919584
 N        -2.008287       -6.013518      -21.448372
 H        -1.878236       -5.009476      -21.534380
 H        -2.275057       -6.553669      -22.261536
 C        -5.391552       -7.221814      -15.700591
 O        -6.564268       -6.862857      -15.692371
 N        -5.030392       -8.485922      -15.510407
 H        -4.051555       -8.732441      -15.600137
 C        -5.968354       -9.587624      -15.314165
 H        -6.688303       -9.549849      -16.133558
 C        -5.246103      -10.937164      -15.412881
 H        -4.636443      -11.065513      -14.519559
 H        -5.987919      -11.737635      -15.433429
 C        -4.339510      -11.031600      -16.644316
 O        -4.720841      -11.752110      -17.592909
 O        -3.268071      -10.375529      -16.626648
 C        -6.736095       -9.450014      -13.990221
 O        -6.169734       -9.284348      -12.910490
 N        -8.061847       -9.522873      -14.075125
 H        -8.438198       -9.648019      -15.001948
 C        -8.982335       -8.964469      -13.075293
 H        -8.609136       -7.973633      -12.826291
 C       -10.350151       -8.773136      -13.744517
 H       -10.812214       -9.748875      -13.902069
 H       -10.997071       -8.197738      -13.080802
 C       -10.227371       -8.050613      -15.076595
 C       -10.106789       -6.648621      -15.105250
 H       -10.173935       -6.080055      -14.189276
 C        -9.839009       -5.989089      -16.317400
 H        -9.705206       -4.916910      -16.331596
 C        -9.673294       -6.731568      -17.499290
 H        -9.410416       -6.231921      -18.420132
 C        -9.807555       -8.129258      -17.479109
 H        -9.652218       -8.697627      -18.385883
 C       -10.085833       -8.788396      -16.269911
 H       -10.138674       -9.867814      -16.253038
 C        -9.061523       -9.719156      -11.736362
 O        -9.736514       -9.263196      -10.814845
 N        -8.347053      -10.841291      -11.607650
 H        -7.802876      -11.129619      -12.407661
 C        -8.097099      -11.515413      -10.330655
 H        -8.986977      -11.452518       -9.707260
 H        -7.895568      -12.568634      -10.526463
 C        -6.905002      -10.950815       -9.540387
 O        -6.775385      -11.248144       -8.355336
 N        -6.031927      -10.151571      -10.168577
 H        -6.208153       -9.917244      -11.142095
 C        -4.734135       -9.731209       -9.627398
 H        -4.736149       -9.919878       -8.554014
 C        -3.635084      -10.607697      -10.263174
 H        -3.940641      -11.651637      -10.199192
 H        -3.557767      -10.350709      -11.321745
 C        -2.243796      -10.471875       -9.614396
 H        -1.920410       -9.434119       -9.633745
 C        -2.235153      -10.959825       -8.164183
 H        -2.660074      -11.961041       -8.108098
 H        -1.213399      -10.986996       -7.782798
 H        -2.810100      -10.286209       -7.530619
 C        -1.236184      -11.311334      -10.398980
 H        -1.189352      -10.956060      -11.428139
 H        -0.248402      -11.228291       -9.948615
 H        -1.540817      -12.355776      -10.388544
 C        -4.519587       -8.218659       -9.811035
 O        -3.690357       -7.763019      -10.596899
 N        -5.292442       -7.426999       -9.060769
 H        -5.958993       -7.879878       -8.453726
 C        -5.320178       -5.959155       -9.143793
 H        -4.684203       -5.644099       -9.971091
 C        -6.762477       -5.504723       -9.477983
 H        -7.391512       -5.713845       -8.611536
 H        -6.752485       -4.423333       -9.624605
 C        -7.428116       -6.151919      -10.711983
 H        -7.496271       -7.230666      -10.573234
 C        -8.848797       -5.601052      -10.859390
 H        -8.821006       -4.521000      -10.998148
 H        -9.336923       -6.062832      -11.716107
 H        -9.424685       -5.839993       -9.965624
 C        -6.661864       -5.865275      -12.002801
 H        -5.701462       -6.379857      -11.978788
 H        -7.211484       -6.240259      -12.865684
 H        -6.512416       -4.794482      -12.121304
 C        -4.743881       -5.256033       -7.883998
 O        -5.410612       -4.375264       -7.337941
 N        -3.537925       -5.599652       -7.374206
 C        -2.533849       -6.461046       -7.982145
 H        -2.415581       -6.247558       -9.044116
 H        -2.804712       -7.505897       -7.826462
 C        -1.230073       -6.170673       -7.246028
 H        -0.728337       -5.314411       -7.698171
 H        -0.575712       -7.039697       -7.240017
 C        -1.713798       -5.812466       -5.843538
 H        -0.987260       -5.200129       -5.308563
 H        -1.920474       -6.728726       -5.288011
 C        -3.027462       -5.067099       -6.102673
 H        -3.723056       -5.299131       -5.300024
 C        -2.827077       -3.544827       -6.122762
 O        -3.169518       -2.865900       -5.160654
 N        -2.343952       -2.988835       -7.237026
 H        -2.064404       -3.605047       -7.985751
 C        -2.221384       -1.541846       -7.467021
 H        -1.915738       -1.069705       -6.532289
 C        -1.105316       -1.316726       -8.499506
 H        -1.346687       -1.876102       -9.405261
 H        -1.070772       -0.268658       -8.784369
 C         0.272687       -1.722039       -8.002005
 C         0.901248       -1.002777       -6.965177
 H         0.416270       -0.149787       -6.513681
 C         2.169843       -1.393817       -6.501851
 H         2.653276       -0.833269       -5.714403
 C         2.807585       -2.516966       -7.054054
 H         3.776418       -2.822457       -6.684940
 C         2.183892       -3.236992       -8.087002
 H         2.672535       -4.094710       -8.524729
 C         0.926026       -2.833232       -8.564486
 H         0.462551       -3.380715       -9.367638
 C        -3.547484       -0.862503       -7.877694
 O        -3.551699        0.310911       -8.264039
 N        -4.671734       -1.582485       -7.813541
 H        -4.613932       -2.534195       -7.469818
 C        -5.967878       -1.158211       -8.336098
 H        -6.743468       -1.812381       -7.940004
 H        -6.173641       -0.141684       -8.008237
 C        -6.056892       -1.208751       -9.861610
 O        -5.226281       -1.815106      -10.536863
 N        -7.093227       -0.565519      -10.396658
 H        -7.723054       -0.066727       -9.783950
 C        -7.394944       -0.490273      -11.823585
 H        -6.464931       -0.394681      -12.384732
 C        -8.073124       -1.800631      -12.244862
 H        -8.942139       -1.984910      -11.616893
 H        -8.376059       -1.758332      -13.290953
 H        -7.372537       -2.626574      -12.125303
 C        -8.259488        0.749950      -12.128136
 O        -8.691174        1.466452      -11.219407
 N        -8.495653        1.029662      -13.412442
 H        -8.109675        0.419510      -14.117191
 C        -9.168957        2.257557      -13.845765
 H        -9.393242        2.198735      -14.910774
 H       -10.109288        2.347261      -13.306191
 C        -8.334766        3.520983      -13.588108
 O        -7.142494        3.447314      -13.285671
 N        -8.950515        4.706099      -13.689949
 H        -9.953095        4.688030      -13.881936
 C        -8.241960        6.009553      -13.737442
 H        -7.488540        5.933179      -14.523987
 C        -9.219361        7.119727      -14.156038
 H        -8.649466        7.987202      -14.493551
 H        -9.782024        6.755335      -15.015637
 C       -10.172735        7.576229      -13.029595
 H       -10.470166        6.721914      -12.418722
 H        -9.656789        8.294582      -12.390705
 C       -11.433608        8.228136      -13.609390
 H       -12.009221        8.696037      -12.814683
 H       -11.135005        9.005966      -14.315050
 N       -12.243828        7.194440      -14.271325
 H       -12.131779        6.247428      -13.910275
 C       -12.579459        7.221224      -15.537921
 N       -12.901125        8.322064      -16.145960
 H       -13.264239        9.085576      -15.593776
 H       -13.083107        8.291301      -17.141607
 N       -12.570826        6.107930      -16.202015
 H       -12.253465        5.280679      -15.696471
 H       -12.705210        6.090693      -17.199568
 C        -7.449731        6.406282      -12.484496
 O        -6.790678        7.440113      -12.497961
 N        -7.522049        5.620410      -11.405634
 H        -8.067393        4.775768      -11.500658
 C        -6.763587        5.831203      -10.160771
 H        -6.268074        6.802680      -10.208462
 C        -7.717404        5.863587       -8.959885
 H        -8.373260        4.993674       -8.987518
 H        -7.131670        5.825087       -8.038957
 C        -8.559903        7.142545       -8.933430
 H        -7.909885        8.013433       -9.024431
 H        -9.281394        7.136171       -9.751371
 C        -9.287154        7.208533       -7.593925
 H        -9.920698        6.326344       -7.481234
 H        -8.543268        7.196888       -6.806633
 N       -10.108311        8.416421       -7.476976
 H       -11.045558        8.360415       -7.858084
 C        -9.812540        9.541946       -6.854929
 N        -8.681514        9.779568       -6.250746
 H        -7.921658        9.099587       -6.261323
 H        -8.524458       10.637250       -5.742978
 N       -10.723102       10.464421       -6.836278
 H       -11.582519       10.319065       -7.330494
 H       -10.528862       11.335691       -6.347960
 C        -5.622567        4.838530       -9.930407
 O        -4.887794        5.041981       -8.965128
 N        -5.434173        3.833899      -10.799842
 H        -6.051001        3.779224      -11.602181
 C        -4.393294        2.790303      -10.685855
 H        -4.739200        2.081526       -9.931303
 C        -4.250620        2.008902      -12.015787
 H        -5.232329        1.601611      -12.258996
 C        -3.809233        2.908549      -13.187164
 H        -2.775080        3.229946      -13.057849
 H        -3.892873        2.363942      -14.127437
 H        -4.446848        3.788714      -13.260096
 C        -3.271386        0.825374      -11.843193
 H        -2.256040        1.199325      -11.704449
 H        -3.549686        0.268058      -10.949728
 C        -3.260424       -0.162148      -13.015343
 H        -2.885137        0.316780      -13.919147
 H        -2.600016       -0.992672      -12.768540
 H        -4.264377       -0.546535      -13.194380
 C        -3.048387        3.364104      -10.205747
 O        -2.630956        4.435842      -10.658999
 N        -2.415209        2.697825       -9.240400
 H        -2.810329        1.824245       -8.911305
 C        -1.350772        3.297245       -8.441539
 H        -1.777423        4.174772       -7.949052
 C        -0.899345        2.299571       -7.367318
 H        -0.368897        1.483296       -7.862467
 H        -1.758523        1.888566       -6.834081
 S         0.263522        3.058257       -6.174455
 C        -0.167067        3.642921       -9.333896
 O         0.352341        2.783517      -10.047784
 N         0.328918        4.918503       -9.280663
 C        -0.189185        6.040159       -8.473821
 H        -0.284063        5.751734       -7.424618
 H        -1.183408        6.346773       -8.835275
 C         0.846498        7.151937       -8.696730
 H         1.628960        7.079973       -7.934186
 H         0.404613        8.150161       -8.619619
 C         1.418138        6.846961      -10.090469
 H         2.400963        7.283470      -10.275297
 H         0.743722        7.211083      -10.872208
 C         1.453642        5.302466      -10.134796
 H         1.308189        4.916463      -11.147668
 C         2.822977        4.768300       -9.680544
 O         3.817917        4.981519      -10.380057
 N         2.875904        4.116308       -8.490718
 H         2.023124        3.973868       -7.950452
 C         4.127398        3.773735       -7.848840
 H         4.909981        4.439919       -8.223792
 H         4.032781        3.930418       -6.771499
 C         4.680613        2.361960       -8.044328
 O         5.674370        2.041014       -7.381829
 N         4.083346        1.581515       -8.963500
 H         3.257845        1.927167       -9.431336
 C         4.599231        0.266770       -9.330606
 H         4.635041       -0.385761       -8.452213
 C         3.625315       -0.354850      -10.346954
 H         2.637334       -0.420111       -9.887301
 H         3.541714        0.302108      -11.214196
 C         4.026930       -1.761472      -10.818612
 H         4.934523       -2.078647      -10.310072
 H         3.236678       -2.449279      -10.518193
 S         4.271317       -1.971081      -12.605945
 C         5.761248       -0.987519      -12.896423
 H         6.551673       -1.303551      -12.215042
 H         6.093284       -1.117529      -13.926016
 H         5.533519        0.063319      -12.730005
 C         6.028426        0.346134       -9.902738
 O         6.850527       -0.522546       -9.609343
 N         6.342843        1.426274      -10.632970
 H         5.612799        2.097362      -10.822516
 C         7.685362        1.696440      -11.159902
 H         7.973093        0.874626      -11.815780
 C         7.675442        3.018454      -11.956842
 H         7.330576        3.818209      -11.301392
 H         8.695921        3.246531      -12.261776
 C         6.842754        3.027525      -13.222829
 O         6.721876        2.038941      -13.934735
 N         6.290138        4.162876      -13.576714
 H         5.739613        4.190178      -14.428611
 H         6.440500        5.012092      -13.047764
 C         8.757224        1.790185      -10.057209
 O         9.948471        1.718364      -10.357635
 N         8.346746        1.989371       -8.802277
 H         7.342916        1.946128       -8.649468
 C         9.202979        2.102230       -7.623258
 H        10.246193        2.169580       -7.935059
 C         8.816572        3.417542       -6.911856
 H         9.048278        4.248503       -7.580203
 H         7.738743        3.420548       -6.751058
 C         9.482481        3.676945       -5.550582
 H         9.228520        2.875663       -4.856789
 C        11.000943        3.773359       -5.667885
 H        11.271676        4.504412       -6.429055
 H        11.412001        4.083498       -4.709649
 H        11.402937        2.795174       -5.927440
 C         8.967705        4.996422       -4.971694
 H         7.885944        4.945267       -4.853527
 H         9.416832        5.171191       -3.994079
 H         9.219263        5.823224       -5.636999
 C         9.073119        0.856487       -6.730259
 O        10.083222        0.289980       -6.307371
 N         7.840865        0.411455       -6.470187
 H         7.057031        0.890130       -6.907453
 C         7.534918       -0.666142       -5.534687
 H         8.043423       -0.462093       -4.590472
 C         6.023009       -0.662238       -5.269860
 H         5.477843       -0.835324       -6.198708
 H         5.773398       -1.445268       -4.552512
 H         5.723934        0.301973       -4.857252
 C         8.023572       -2.036776       -6.028975
 O         8.716792       -2.737003       -5.290506
 N         7.717642       -2.422608       -7.275915
 H         7.207026       -1.781353       -7.881006
 C         8.108102       -3.746057       -7.799859
 H         7.861169       -4.496797       -7.050881
 C         7.319340       -4.077512       -9.089429
 H         7.425782       -3.236620       -9.777320
 C         7.867179       -5.322441       -9.812161
 H         7.941686       -6.165984       -9.124167
 H         7.210811       -5.592828      -10.640101
 H         8.856738       -5.118725      -10.222334
 C         5.808644       -4.257526       -8.803573
 H         5.421423       -3.336088       -8.369561
 H         5.294173       -4.404034       -9.754216
 C         5.429244       -5.425724       -7.877289
 H         5.866955       -5.294228       -6.889821
 H         4.347369       -5.459537       -7.763197
 H         5.759293       -6.373754       -8.301003
 C         9.627837       -3.849312       -7.982073
 O        10.210433       -4.897667       -7.685936
 N        10.291760       -2.751301       -8.376561
 H         9.753640       -1.918813       -8.577136
 C        11.761518       -2.693049       -8.426609
 H        12.124916       -3.513418       -9.048140
 C        12.269519       -1.372542       -9.029842
 H        11.990261       -0.537671       -8.384159
 H        13.358794       -1.428526       -9.055488
 C        11.758847       -1.088408      -10.452420
 H        11.820849       -1.992175      -11.060093
 H        10.719102       -0.765919      -10.401559
 C        12.627918        0.001412      -11.095489
 H        12.856471        0.767831      -10.352482
 H        13.553775       -0.471399      -11.413209
 N        11.990114        0.649416      -12.252550
 H        10.985162        0.742391      -12.229620
 C        12.608414        1.330066      -13.202099
 N        13.898067        1.444350      -13.309321
 H        14.547253        0.973102      -12.677510
 H        14.235564        1.983624      -14.107368
 N        11.928494        1.943274      -14.118387
 H        10.926878        1.808037      -14.185879
 H        12.467875        2.462670      -14.818259
 C        12.365053       -2.921614       -7.040225
 O        13.171834       -3.831809       -6.878287
 N        11.927180       -2.166201       -6.028236
 H        11.237260       -1.448401       -6.218396
 C        12.453556       -2.296042       -4.663320
 H        13.538884       -2.210091       -4.712887
 C        11.901689       -1.184139       -3.760622
 H        10.833199       -1.053329       -3.939409
 H        12.033586       -1.463245       -2.715139
 C        12.633804        0.136365       -4.004900
 H        12.450839        0.448241       -5.032863
 H        12.201781        0.890332       -3.347877
 S        14.433360        0.082312       -3.729954
 C        14.512312       -0.317323       -1.961673
 H        14.151327       -1.331857       -1.792889
 H        15.545880       -0.249751       -1.623118
 H        13.903240        0.386423       -1.394053
 C        12.188279       -3.659240       -4.027460
 O        13.103754       -4.221291       -3.429123
 N        10.982905       -4.217996       -4.180519
 H        10.256573       -3.698324       -4.664895
 C        10.680597       -5.569902       -3.700167
 H        10.844464       -5.607010       -2.623408
 C         9.211248       -5.921405       -4.005670
 H         9.010951       -5.688309       -5.052800
 H         9.069064       -6.995572       -3.875681
 C         8.190994       -5.185375       -3.116150
 H         8.427149       -4.123555       -3.081352
 C         6.782536       -5.346321       -3.688381
 H         6.519959       -6.402584       -3.748541
 H         6.065071       -4.828707       -3.051913
 H         6.745707       -4.904448       -4.682997
 C         8.189034       -5.729068       -1.686539
 H         9.148501       -5.534836       -1.212237
 H         7.420315       -5.222205       -1.106283
 H         7.989911       -6.800888       -1.686503
 C        11.636602       -6.600221       -4.315923
 O        12.184350       -7.424605       -3.587531
 N        11.895188       -6.514234       -5.625017
 H        11.428786       -5.799177       -6.168140
 C        12.785771       -7.461329       -6.312749
 H        12.502781       -8.467965       -6.004627
 C        12.640343       -7.394049       -7.841374
 H        13.129397       -6.497205       -8.223284
 C        13.262246       -8.634950       -8.482581
 H        12.802138       -9.532738       -8.069175
 H        13.088608       -8.624214       -9.554242
 H        14.336834       -8.661207       -8.301888
 O        11.284530       -7.376496       -8.233493
 H        10.916351       -6.500258       -8.033208
 C        14.254077       -7.275275       -5.914764
 O        14.913785       -8.259503       -5.592616
 N        14.767813       -6.036692       -5.870957
 H        14.176314       -5.257847       -6.143566
 C        16.158861       -5.752504       -5.478921
 H        16.831749       -6.316573       -6.124638
 C        16.466560       -4.249513       -5.623310
 H        15.723251       -3.694502       -5.048479
 H        17.442099       -4.069204       -5.170357
 C        16.518871       -3.671118       -7.048599
 H        15.597087       -3.894333       -7.580087
 C        16.678541       -2.153030       -6.942702
 H        17.590782       -1.908241       -6.397753
 H        16.738800       -1.721181       -7.939004
 H        15.817730       -1.725426       -6.430218
 C        17.690535       -4.222758       -7.857749
 H        17.581682       -5.297316       -7.978433
 H        17.709393       -3.769154       -8.847105
 H        18.635939       -4.007317       -7.357341
 C        16.462538       -6.190286       -4.036241
 O        17.501101       -6.808493       -3.787819
 N        15.558983       -5.898773       -3.089545
 H        14.721507       -5.389955       -3.355095
 C        15.699837       -6.342506       -1.697239
 H        16.675837       -6.029767       -1.323519
 C        14.612380       -5.722848       -0.800525
 H        13.630574       -5.931646       -1.226614
 H        14.666802       -6.192077        0.183055
 C        14.781722       -4.210273       -0.607481
 H        15.804888       -4.028629       -0.283125
 H        14.646292       -3.707046       -1.563154
 S        13.680841       -3.442094        0.622512
 C        12.050530       -3.800325       -0.087866
 H        11.885763       -4.877369       -0.110643
 H        11.278530       -3.336580        0.525960
 H        11.994402       -3.402323       -1.100165
 C        15.649552       -7.870077       -1.589805
 O        16.481712       -8.453249       -0.897316
 N        14.706019       -8.524129       -2.279772
 H        14.050215       -7.996859       -2.846671
 C        14.520375       -9.973988       -2.180871
 H        14.507012      -10.232382       -1.122190
 C        13.169865      -10.360494       -2.810676
 H        12.390723       -9.700225       -2.434434
 H        13.233669      -10.216616       -3.890750
 C        12.735338      -11.806393       -2.520716
 H        13.504151      -12.497783       -2.852146
 C        12.488645      -12.043724       -1.030188
 H        11.812742      -11.289546       -0.628432
 H        12.059602      -13.032611       -0.883143
 H        13.430768      -12.012898       -0.484063
 C        11.446051      -12.092458       -3.292242
 H        11.630167      -12.009577       -4.360548
 H        11.100159      -13.102782       -3.076716
 H        10.678000      -11.369787       -3.024075
 C        15.682945      -10.742358       -2.814710
 O        16.187899      -11.686845       -2.215080
 N        16.150162      -10.299759       -3.984327
 H        15.685673       -9.519207       -4.435892
 C        17.324083      -10.865786       -4.633822
 H        17.150249      -11.925047       -4.814140
 C        17.539951      -10.171518       -5.977065
 H        17.646912       -9.099831       -5.820602
 H        18.442362      -10.562492       -6.449893
 H        16.691437      -10.347407       -6.634920
 C        18.562099      -10.735827       -3.742192
 O        19.197203      -11.741620       -3.446560
 N        18.858290       -9.530051       -3.242786
 H        18.269835       -8.743005       -3.487078
 C        20.043671       -9.290309       -2.398520
 H        20.938908       -9.578152       -2.956278
 C        20.156771       -7.790944       -2.055416
 H        19.251469       -7.476394       -1.533514
 C        21.362036       -7.472966       -1.189141
 H        22.274515       -7.852959       -1.653025
 H        21.446587       -6.387270       -1.076398
 H        21.242947       -7.908427       -0.197077
 O        20.267553       -7.030100       -3.237894
 H        19.366728       -6.857749       -3.559470
 C        20.012093      -10.127145       -1.121959
 O        20.990322      -10.806991       -0.792897
 N        18.876362      -10.156227       -0.413874
 H        18.077362       -9.624611       -0.745678
 C        18.748377      -10.877878        0.856962
 H        19.675135      -10.737402        1.409583
 C        17.599831      -10.263494        1.678935
 H        16.690207      -10.263638        1.076853
 H        17.408651      -10.910568        2.530860
 C        17.864269       -8.831231        2.197704
 H        17.812643       -8.123414        1.371576
 C        16.791412       -8.465726        3.226198
 H        16.811493       -9.171671        4.057150
 H        16.969439       -7.462541        3.606857
 H        15.812770       -8.492878        2.752376
 C        19.222994       -8.661005        2.886822
 H        20.025188       -8.736559        2.153745
 H        19.292824       -7.675117        3.344473
 H        19.352818       -9.426683        3.649550
 C        18.629665      -12.409315        0.734890
 O        18.881454      -13.097225        1.723838
 N        18.307009      -12.958441       -0.440898
 H        18.020906      -12.345989       -1.196858
 C        18.412050      -14.400577       -0.718966
 H        18.366507      -14.955703        0.218539
 C        17.226524      -14.835594       -1.597515
 H        17.226715      -14.223486       -2.498841
 H        17.378454      -15.871238       -1.900049
 C        15.841772      -14.723864       -0.930267
 H        15.631757      -13.687577       -0.672007
 C        14.778731      -15.204530       -1.918959
 H        14.910478      -16.266321       -2.127789
 H        13.788547      -15.031973       -1.502427
 H        14.866466      -14.641786       -2.847659
 C        15.729688      -15.568550        0.341352
 H        16.354559      -15.142068        1.125235
 H        14.698961      -15.569177        0.695064
 H        16.050894      -16.589615        0.140160
 C        19.755259      -14.794268       -1.361237
 O        20.227472      -15.915308       -1.162201
 N        20.407372      -13.890130       -2.097250
 H        19.967148      -12.997627       -2.282302
 C        21.734537      -14.138119       -2.682431
 H        21.670265      -15.009622       -3.338594
 C        22.180590      -12.934266       -3.534241
 H        21.408190      -12.710506       -4.263576
 H        22.302904      -12.056130       -2.895009
 C        23.489811      -13.197805       -4.293307
 H        24.325991      -13.251056       -3.591546
 H        23.418243      -14.160879       -4.803662
 C        23.788919      -12.121194       -5.332513
 O        23.324343      -10.996212       -5.267846
 N        24.560200      -12.435103       -6.349022
 H        24.782425      -11.669570       -6.976377
 H        24.943810      -13.366553       -6.455995
 C        22.773924      -14.437316       -1.598939
 O        23.493967      -15.433404       -1.711841
 N        22.822578      -13.610134       -0.553042
 H        22.209446      -12.811988       -0.564593
 C        23.876770      -13.661809        0.459634
 H        24.731342      -14.198022        0.049050
 C        24.354122      -12.221474        0.729030
 H        23.522484      -11.636748        1.119106
 H        25.131163      -12.246885        1.498811
 C        24.919149      -11.543140       -0.511337
 C        26.142967      -11.995804       -1.052605
 H        26.690496      -12.789964       -0.573417
 C        26.638809      -11.430459       -2.237772
 H        27.562916      -11.799839       -2.663548
 C        25.919874      -10.409942       -2.885135
 H        26.288622      -10.004198       -3.824391
 C        24.718052       -9.942741       -2.333637
 H        24.162689       -9.167622       -2.847117
 C        24.233212      -10.500814       -1.143352
 H        23.305305      -10.123009       -0.721389
 C        23.514236      -14.387171        1.761525
 O        24.433828      -14.834553        2.453114
 N        22.231251      -14.565319        2.095003
 H        21.509411      -14.190509        1.491871
 C        21.804893      -15.126107        3.378413
 H        22.692917      -15.518006        3.883115
 C        21.246252      -14.035544        4.300093
 H        20.280869      -13.719901        3.913704
 H        21.077646      -14.460517        5.285978
 C        22.146631      -12.817071        4.444462
 C        23.282850      -12.871286        5.264876
 H        23.520271      -13.776847        5.806717
 C        24.137434      -11.755108        5.359854
 H        25.026606      -11.799982        5.974885
 C        23.844809      -10.591979        4.629302
 H        24.499838       -9.725118        4.686648
 C        22.697714      -10.527083        3.817108
 H        22.471169       -9.632205        3.267048
 C        21.855965      -11.649183        3.722486
 H        20.980963      -11.608803        3.083391
 C        20.826153      -16.310488        3.256335
 O        19.835941      -16.272615        2.516633
 N        21.102213      -17.354918        4.029741
 H        21.956291      -17.276775        4.584483
 C        20.112297      -18.288343        4.552330
 H        19.315357      -18.422306        3.817255
 C        20.775661      -19.654179        4.832588
 H        21.623755      -19.498650        5.485696
 H        20.068010      -20.314280        5.337274
 C        21.249838      -20.373083        3.583895
 O        20.784000      -20.131691        2.483202
 N        22.193150      -21.275518        3.717927
 H        22.453161      -21.791445        2.895295
 H        22.569139      -21.503960        4.622003
 C        19.480671      -17.690086        5.822303
 O        20.017767      -16.743141        6.410288
 N        18.358414      -18.238768        6.278141
 H        17.968452      -19.045784        5.800486
 C        17.541588      -17.632961        7.329612
 H        18.148298      -16.940662        7.914776
 C        16.429453      -16.824913        6.656696
 H        15.829310      -17.504854        6.039846
 H        15.789855      -16.424938        7.443743
 C        16.879576      -15.679993        5.801685
 C        17.130831      -15.722126        4.461426
 H        17.029072      -16.605085        3.843509
 N        17.605490      -14.497616        4.046486
 H        18.003897      -14.348133        3.114430
 C        17.620077      -13.576630        5.071410
 C        17.973936      -12.229630        5.152554
 H        18.346666      -11.710017        4.277471
 C        17.859516      -11.559404        6.381135
 H        18.102360      -10.504573        6.451551
 C        17.479271      -12.264418        7.535810
 H        17.428375      -11.759951        8.492012
 C        17.183861      -13.637336        7.444048
 H        16.941589      -14.193425        8.344592
 C        17.199636      -14.319148        6.209433
 C        16.972269      -18.675028        8.294690
 O        16.418444      -19.683502        7.849658
 N        17.078236      -18.417786        9.597266
 H        17.573662      -17.579405        9.881805
 C        16.380781      -19.174019       10.666179
 H        15.731027      -19.919352       10.190263
 C        17.389128      -19.958170       11.547795
 H        16.819939      -20.594543       12.229303
 H        17.982304      -20.602842       10.895533
 C        18.325617      -19.060450       12.363511
 H        18.922318      -18.449106       11.677954
 H        17.726685      -18.412109       13.003390
 C        19.288748      -19.857155       13.262418
 H        18.720379      -20.367886       14.037271
 H        19.812740      -20.614815       12.665350
 C        20.327534      -18.916298       13.914202
 H        20.827396      -18.352938       13.114104
 H        19.776819      -18.198723       14.527958
 N        21.335787      -19.637260       14.725766
 H        21.922737      -20.240444       14.145198
 H        21.968016      -18.997961       15.194571
 H        20.894545      -20.213860       15.438187
 C        15.468703      -18.249065       11.468907
 O        15.726831      -17.042461       11.544879
 N        14.411434      -18.782837       12.076585
 H        14.279785      -19.781496       12.019577
 C        13.532063      -18.034248       12.981418
 H        13.240620      -17.107857       12.486993
 C        12.264328      -18.858351       13.261805
 H        12.554700      -19.888351       13.475759
 H        11.760376      -18.478649       14.157440
 C        11.265555      -18.831350       12.086894
 H        11.811786      -18.902149       11.150081
 C        10.284715      -20.009968       12.137045
 H         9.718841      -19.981503       13.078518
 H         9.591820      -19.941177       11.300644
 H        10.835698      -20.946564       12.088023
 C        10.438891      -17.548756       12.100068
 H        11.097904      -16.677637       12.084159
 H         9.785727      -17.514252       11.226977
 H         9.842911      -17.503368       13.004030
 C        14.262870      -17.604544       14.278866
 O        15.245872      -18.235632       14.684740
 N        13.811498      -16.519014       14.898934
 H        13.044803      -15.993296       14.490517
 C        14.224723      -16.165897       16.264753
 H        15.311357      -16.255077       16.322786
 C        13.875790      -14.689468       16.597765
 H        14.313651      -14.055859       15.831138
 H        12.795145      -14.568059       16.578787
 C        14.410813      -14.240352       17.975786
 H        14.042787      -14.925171       18.743240
 H        15.501438      -14.325275       17.960569
 C        14.004864      -12.799769       18.365047
 O        14.862478      -11.904058       18.336803
 O        12.813225      -12.560549       18.690891
 C        13.613953      -17.142538       17.284620
 O        12.396774      -17.150688       17.508694
 N        14.456787      -17.963211       17.909382
 H        15.397934      -18.021200       17.551777
 C        14.039026      -18.980047       18.884176
 H        14.865043      -19.192087       19.559772
 H        13.220501      -18.590805       19.484760
 C        13.575287      -20.294416       18.250164
 O        13.578096      -20.462427       17.036505
 N        13.202014      -21.238852       19.104626
 H        13.271161      -21.046679       20.090166
 C        12.881014      -22.633675       18.727619
 H        13.538952      -22.911591       17.903612
 C        13.248298      -23.556816       19.914385
 H        12.517844      -23.421282       20.705694
 H        13.199140      -24.595837       19.581034
 C        14.659738      -23.282791       20.478071
 O        15.623446      -23.149118       19.682337
 O        14.756078      -23.117805       21.717426
 C        11.442008      -22.796270       18.201668
 O        10.671279      -23.628794       18.676519
 N        11.039840      -21.934418       17.255165
 H        11.743318      -21.291262       16.900797
 C         9.726530      -21.933567       16.598118
 H         9.015084      -22.475624       17.236410
 C         9.177582      -20.500118       16.405827
 H         9.894900      -19.943783       15.793252
 C         7.826220      -20.519337       15.663634
 H         7.082479      -21.085121       16.229170
 H         7.453148      -19.513342       15.505216
 H         7.927168      -20.967758       14.676553
 C         9.030562      -19.774647       17.762798
 H         8.309563      -20.304607       18.384895
 H         9.996051      -19.795183       18.276915
 C         8.616464      -18.296356       17.666452
 H         7.584287      -18.207909       17.316467
 H         8.688834      -17.844063       18.646807
 H         9.281444      -17.773540       16.979462
 C         9.819697      -22.706661       15.268209
 O        10.621369      -22.371416       14.397558
 N         8.966067      -23.707727       15.085779
 H         8.314205      -23.928680       15.823791
 C         8.798227      -24.402603       13.795360
 H         9.775184      -24.753075       13.463659
 C         7.897451      -25.617971       13.999261
 H         8.393089      -26.345379       14.651505
 H         6.998833      -25.273115       14.502811
 O         7.518754      -26.241777       12.787505
 H         6.781682      -26.828943       13.036817
 C         8.163463      -23.476793       12.749822
 O         7.177939      -22.808357       13.058579
 N         8.618497      -23.478132       11.480355
 C         9.830006      -24.107027       10.981419
 H         9.651035      -25.164154       10.816055
 H        10.662486      -23.966360       11.669673
 C        10.144751      -23.402313        9.655252
 H        10.660539      -24.065319        8.960854
 H        10.730895      -22.508196        9.841488
 C         8.759976      -23.024019        9.143204
 H         8.313059      -23.872150        8.631395
 H         8.798140      -22.152592        8.487418
 C         7.973687      -22.693161       10.421990
 H         8.097197      -21.634563       10.645849
 C         6.472878      -22.969816       10.230061
 O         5.721686      -22.088886        9.830842
 N         6.005491      -24.183891       10.555906
 H         6.652617      -24.851355       10.953676
 C         4.575470      -24.535707       10.494515
 H         4.186557      -24.238157        9.520036
 C         4.397795      -26.060303       10.658354
 H         4.853564      -26.384604       11.585774
 H         3.335779      -26.283562       10.698175
 C         5.015905      -26.818260        9.468466
 H         4.545456      -26.474852        8.545455
 H         6.086842      -26.610437        9.411851
 C         4.820963      -28.331848        9.595148
 H         5.291410      -28.675259       10.518159
 H         3.755035      -28.564629        9.617820
 C         5.473003      -29.034019        8.389870
 H         4.948191      -28.723619        7.474268
 H         6.513274      -28.708261        8.309776
 N         5.416774      -30.516460        8.525909
 H         4.459089      -30.836155        8.537134
 H         5.907286      -30.951506        7.757383
 H         5.872850      -30.810129        9.389599
 C         3.738581      -23.772144       11.521295
 O         2.606605      -23.406858       11.227020
 N         4.336427      -23.486866       12.684350
 H         5.295992      -23.764118       12.794167
 C         3.716404      -22.820068       13.831982
 H         2.637150      -22.951185       13.777929
 C         4.200661      -23.499952       15.125253
 H         5.251649      -23.255489       15.274454
 H         3.638965      -23.096258       15.974087
 C         4.028372      -25.024134       15.101024
 O         3.004971      -25.518114       14.582525
 O         4.969033      -25.710180       15.558736
 C         3.968622      -21.292665       13.836173
 O         3.633142      -20.594299       14.796349
 N         4.567220      -20.751453       12.757576
 H         4.835311      -21.379984       12.018946
 C         4.757780      -19.319181       12.560404
 H         5.325061      -18.949707       13.415438
 C         5.579707      -19.099558       11.282787
 H         6.515386      -19.650055       11.363135
 H         5.025660      -19.507505       10.434430
 C         5.900831      -17.627886       10.963952
 H         4.982093      -17.061100       10.824041
 C         6.715439      -16.959965       12.075032
 H         7.585382      -17.576113       12.311808
 H         7.049768      -15.966195       11.761910
 H         6.111582      -16.847214       12.978389
 C         6.712711      -17.549095        9.673509
 H         6.135457      -17.955053        8.852671
 H         6.957096      -16.508635        9.448308
 H         7.639862      -18.116711        9.776972
 C         3.406634      -18.586893       12.508967
 O         2.470851      -19.018629       11.830943
 N         3.334309      -17.451939       13.201675
 H         4.124801      -17.173321       13.764611
 C         2.121527      -16.632736       13.257013
 H         1.313655      -17.283810       13.592954
 C         2.291559      -15.509460       14.285769
 H         2.567998      -15.951004       15.237570
 H         3.086702      -14.834523       13.962809
 C         0.984890      -14.734227       14.468591
 O        -0.082836      -15.398511       14.404656
 O         1.061335      -13.507449       14.691474
 C         1.758805      -16.083502       11.868569
 O         2.494652      -15.282815       11.279395
 N         0.598091      -16.502859       11.363316
 H         0.086786      -17.173759       11.910822
 C        -0.013236      -16.011051       10.121827
 H         0.719741      -15.416637        9.577842
 C        -0.430554      -17.190332        9.215604
 H        -1.163649      -17.802696        9.746252
 H        -0.904566      -16.802599        8.315454
 C         0.759071      -18.064495        8.799514
 H         1.198650      -18.493408        9.695399
 H         0.388476      -18.888285        8.186792
 S         2.059509      -17.190315        7.889031
 C         1.304337      -17.051481        6.246518
 H         0.371169      -16.487625        6.298136
 H         1.986072      -16.525061        5.577031
 H         1.110738      -18.036842        5.834709
 C        -1.180770      -15.046476       10.401032
 O        -1.977027      -14.766139        9.505778
 N        -1.315323      -14.571514       11.637645
 H        -0.652162      -14.846687       12.362145
 C        -2.320488      -13.587123       12.008745
 H        -3.255011      -13.902566       11.534123
 C        -2.547374      -13.616175       13.534583
 H        -2.597957      -14.652331       13.864776
 H        -1.703170      -13.140349       14.034088
 C        -3.858244      -12.939024       13.924437
 O        -4.858239      -13.173628       13.221607
 O        -3.870965      -12.147863       14.899377
 C        -1.999571      -12.179821       11.469106
 O        -0.832532      -11.806239       11.263539
 N        -3.052436      -11.390494       11.260413
 H        -3.937934      -11.684168       11.640372
 C        -3.006377      -10.101123       10.569981
 H        -1.966106       -9.786682       10.510186
 C        -3.517134      -10.270634        9.114794
 H        -3.246443       -9.388805        8.532988
 H        -3.015272      -11.133136        8.674718
 C        -5.044721      -10.461903        9.046284
 H        -5.346641      -11.020830        9.928672
 H        -5.528051       -9.484195        9.097419
 C        -5.627435      -11.242289        7.864809
 O        -6.872095      -11.366953        7.840325
 O        -4.936097      -11.874074        7.046559
 C        -3.775460       -9.026578       11.364296
 O        -4.941743       -9.219494       11.733050
 N        -3.138339       -7.871638       11.588074
 H        -2.199598       -7.788461       11.208410
 C        -3.800762       -6.637578       12.040274
 H        -4.692846       -6.925019       12.597766
 C        -2.898392       -5.844910       13.006017
 H        -3.467414       -5.000232       13.397761
 H        -2.625510       -6.488498       13.844682
 C        -1.619211       -5.315878       12.345679
 H        -1.005189       -6.157129       12.026011
 H        -1.892530       -4.731819       11.466499
 C        -0.791066       -4.427160       13.283909
 H        -1.409259       -3.613991       13.666676
 H        -0.392569       -5.020009       14.109127
 C         0.344113       -3.870717       12.426403
 H         0.985332       -4.700807       12.111714
 H        -0.100216       -3.432586       11.527050
 N         1.160045       -2.823215       13.072204
 H         1.629684       -3.169575       13.893239
 H         1.853188       -2.534820       12.378709
 H         0.592395       -2.008896       13.286048
 C        -4.275046       -5.821900       10.830918
 O        -3.708085       -5.933342        9.744420
 N        -5.314386       -5.008826       11.019562
 H        -5.674830       -4.901605       11.953137
 C        -6.058077       -4.354251        9.937592
 H        -5.574089       -4.570843        8.984594
 C        -7.470990       -4.966640        9.885461
 H        -7.380185       -6.030026        9.658338
 H        -7.922372       -4.886340       10.876035
 C        -8.424165       -4.333993        8.885248
 C        -9.181344       -3.204317        9.252618
 H        -9.075150       -2.777403       10.240514
 C       -10.048079       -2.600708        8.325223
 H       -10.596668       -1.709455        8.599145
 C       -10.170260       -3.129489        7.029420
 H       -10.809374       -2.639124        6.310258
 C        -9.434200       -4.270071        6.663617
 H        -9.516132       -4.670762        5.663241
 C        -8.559731       -4.867983        7.588945
 H        -7.981205       -5.728390        7.291703
 C        -6.091444       -2.824471       10.081227
 O        -6.440735       -2.300191       11.137394
 N        -5.778796       -2.137224        8.984464
 H        -5.443950       -2.663390        8.185214
 C        -5.975249       -0.708290        8.740045
 H        -6.863378       -0.349697        9.260612
 H        -5.104072       -0.154843        9.091945
 C        -6.152094       -0.491767        7.231412
 O        -6.694467       -1.358938        6.547491
 N        -5.644865        0.613202        6.671401
 H        -5.250928        1.329947        7.274168
 C        -5.557848        0.763573        5.197493
 H        -6.529461        0.510356        4.775977
 C        -5.238291        2.228934        4.816992
 H        -4.330535        2.524292        5.344547
 C        -4.977270        2.421325        3.310592
 H        -5.775644        1.964628        2.725373
 H        -4.918168        3.481897        3.069379
 H        -4.031581        1.957969        3.030154
 C        -6.362830        3.190778        5.259556
 H        -6.448010        3.161931        6.344859
 H        -6.060639        4.202222        4.991096
 C        -7.751893        2.923528        4.650401
 H        -8.121234        1.943860        4.950577
 H        -8.461326        3.667312        5.009124
 H        -7.711558        2.983039        3.563197
 C        -4.585631       -0.253239        4.561191
 O        -4.717693       -0.586493        3.382560
 N        -3.661140       -0.799464        5.353812
 H        -3.631195       -0.496154        6.314335
 C        -2.902468       -2.004715        5.044102
 H        -3.153666       -2.342941        4.041939
 C        -1.404886       -1.673949        5.071383
 H        -1.131035       -1.255429        6.041042
 H        -0.815378       -2.577022        4.916697
 H        -1.164219       -0.957090        4.287218
 C        -3.244317       -3.133389        6.032804
 O        -3.536611       -2.879924        7.204478
 N        -3.135583       -4.386909        5.587674
 H        -3.026806       -4.525676        4.592102
 C        -2.767203       -5.483896        6.480341
 H        -3.326644       -5.380261        7.407745
 C        -3.078476       -6.860206        5.861374
 H        -2.584652       -6.930672        4.890774
 H        -2.635363       -7.619827        6.507844
 C        -4.565961       -7.208555        5.685232
 H        -5.001924       -6.569440        4.919421
 C        -4.678281       -8.672091        5.249124
 H        -4.216949       -9.325908        5.990580
 H        -5.723716       -8.953630        5.136155
 H        -4.165217       -8.807959        4.296643
 C        -5.377006       -7.048094        6.970799
 H        -5.458109       -5.990530        7.213723
 H        -6.377520       -7.446350        6.824634
 H        -4.886031       -7.571335        7.790578
 C        -1.277639       -5.408693        6.840110
 O        -0.440076       -5.048502        6.013659
 N        -0.956928       -5.850478        8.050885
 H        -1.725965       -6.115518        8.658736
 C         0.389211       -6.156746        8.548674
 H         1.062624       -6.383804        7.720181
 C         0.943276       -4.963643        9.346182
 H         0.124728       -4.534499        9.916420
 H         1.700643       -5.332748       10.039424
 C         1.586592       -3.851625        8.505010
 H         2.332662       -4.295799        7.848005
 H         0.826507       -3.373712        7.886137
 C         2.286744       -2.778220        9.347444
 O         2.400776       -2.838877       10.570495
 N         2.781985       -1.738863        8.727382
 H         3.200564       -1.005859        9.259241
 H         2.587511       -1.621189        7.724701
 C         0.296176       -7.399429        9.448509
 O        -0.798044       -7.753799        9.895788
 N         1.420419       -8.058426        9.749810
 H         2.300829       -7.724124        9.381524
 C         1.439471       -9.173495       10.712455
 H         0.729396       -9.935825       10.385131
 C         2.832454       -9.810750       10.798949
 H         3.537180       -9.087350       11.215426
 H         2.752526      -10.647457       11.491423
 C         3.384099      -10.325229        9.461654
 H         2.647225      -10.965800        8.980801
 H         3.585018       -9.476928        8.805809
 C         4.691489      -11.106334        9.663692
 H         5.141338      -11.288798        8.689041
 H         5.382837      -10.488239       10.239334
 C         4.503322      -12.445539       10.392574
 H         5.488970      -12.853388       10.631286
 H         3.986498      -12.268942       11.340376
 N         3.746933      -13.416254        9.567654
 H         4.305923      -13.691905        8.763610
 H         3.492070      -14.236405       10.121427
 H         2.887291      -13.002640        9.233467
 C         1.020036       -8.718502       12.116199
 O         1.324719       -7.594860       12.522502
 N         0.379315       -9.604283       12.878534
 H         0.016057      -10.452350       12.440902
 C         0.126637       -9.390767       14.310586
 H        -0.253217       -8.381345       14.455058
 C        -0.929961      -10.365893       14.859886
 H        -0.600366      -11.386123       14.662907
 C        -1.197740      -10.181855       16.346735
 H        -1.479658       -9.158921       16.554655
 H        -2.013437      -10.851964       16.648382
 H        -0.316612      -10.449206       16.923828
 O        -2.152020      -10.133165       14.204895
 H        -2.786797      -10.816261       14.507438
 C         1.443532       -9.493867       15.105225
 O         1.742313       -8.595154       15.902686
 N         2.263377      -10.518114       14.856873
 H         1.913172      -11.278278       14.285814
 C         3.649536      -10.623102       15.368494
 H         3.780142       -9.902810       16.175106
 C         3.884554      -12.021431       15.951190
 H         3.691167      -12.773902       15.188436
 H         4.934183      -12.108201       16.261267
 C         2.985523      -12.309896       17.179659
 H         3.192258      -11.577951       17.962423
 H         1.943605      -12.222031       16.890541
 C         3.223715      -13.719994       17.733175
 H         3.114987      -14.443695       16.923458
 H         4.238553      -13.792178       18.136400
 C         2.194446      -14.045700       18.825436
 H         2.325570      -13.340016       19.651703
 H         1.191261      -13.881767       18.403603
 N         2.298138      -15.446792       19.323011
 H         3.197447      -15.633248       19.746075
 H         1.573744      -15.642587       20.005299
 H         2.166044      -16.100048       18.561169
 C         4.672925      -10.311675       14.250510
 O         4.626719      -10.981168       13.209814
 N         5.594546       -9.348630       14.438527
 C         5.638567       -8.361506       15.501656
 H         6.109062       -8.791318       16.390982
 H         4.643207       -7.988760       15.743555
 C         6.496777       -7.207533       14.968339
 H         7.001561       -6.672064       15.780474
 H         5.875071       -6.529879       14.384155
 C         7.487225       -7.917897       14.063575
 H         8.313218       -8.320690       14.658470
 H         7.877016       -7.254436       13.279688
 C         6.657531       -9.060964       13.464658
 H         6.187081       -8.717556       12.541648
 C         7.536536      -10.280594       13.171312
 O         7.893127      -11.041306       14.072067
 N         7.918503      -10.447561       11.907838
 H         7.637470       -9.729507       11.237521
 C         8.798797      -11.516036       11.448430
 H         8.494598      -12.443490       11.934146
 C         8.615703      -11.671787        9.928884
 H         7.559665      -11.814202        9.700769
 H         8.933078      -10.742613        9.456499
 C         9.420099      -12.833440        9.322809
 H        10.450498      -12.792804        9.667189
 C         8.818580      -14.189857        9.696088
 H         7.770075      -14.222831        9.401340
 H         9.355039      -14.985666        9.179179
 H         8.905795      -14.357739       10.768414
 C         9.420770      -12.711516        7.804930
 H         9.887366      -11.773401        7.510990
 H         9.977079      -13.540772        7.370662
 H         8.398226      -12.725325        7.437148
 C        10.256510      -11.215076       11.833495
 O        10.908011      -10.372051       11.212102
 N        10.775925      -11.923806       12.842534
 H        10.166406      -12.557707       13.333603
 C        12.182171      -11.856737       13.242381
 H        12.646574      -10.976499       12.810974
 C        12.273451      -11.719453       14.766531
 H        11.716123      -12.528543       15.237974
 H        13.326248      -11.817995       15.047426
 C        11.753967      -10.365173       15.287936
 H        12.315211       -9.546564       14.833642
 H        10.689586      -10.254032       15.072666
 C        11.994123      -10.396252       16.789921
 H        11.406456      -11.224314       17.197178
 H        13.052679      -10.608074       16.945784
 C        11.667413       -9.147513       17.594170
 H        12.144026       -8.276535       17.130123
 H        10.585042       -8.994969       17.593290
 N        12.183994       -9.364238       18.961163
 H        13.197862       -9.464150       18.936804
 H        11.929193       -8.611903       19.593042
 H        11.871620      -10.257065       19.318203
 C        12.960838      -13.085292       12.766958
 O        12.628720      -14.205943       13.138355
 N        14.009675      -12.851052       11.977604
 H        14.212297      -11.885416       11.733491
 C        14.870905      -13.906001       11.410278
 H        14.604963      -14.860735       11.872729
 C        14.675464      -14.015307        9.894375
 H        15.076998      -13.104058        9.436776
 H        15.276437      -14.861141        9.550291
 C        13.245894      -14.207949        9.371287
 H        12.632477      -13.388754        9.721340
 C        13.261225      -14.215519        7.844099
 H        13.874127      -15.020108        7.474390
 H        12.243002      -14.335006        7.466409
 H        13.666088      -13.274881        7.474391
 C        12.662205      -15.529114        9.864778
 H        12.636349      -15.537181       10.948185
 H        11.645943      -15.643840        9.495664
 H        13.283215      -16.365166        9.522352
 C        16.337435      -13.629366       11.715008
 O        16.801321      -12.515294       11.538789
 N        17.091415      -14.657049       12.101758
 H        16.665192      -15.579433       12.139635
 C        18.559324      -14.575007       12.210962
 H        18.819056      -13.556552       12.472669
 C        19.096941      -15.469820       13.343120
 H        18.801674      -16.494974       13.128236
 C        20.633141      -15.395163       13.394182
 H        20.953768      -14.354554       13.513052
 H        21.016327      -15.966197       14.241880
 H        21.071224      -15.800533       12.481187
 C        18.494623      -15.072052       14.717706
 H        18.991034      -14.176483       15.075247
 H        17.429613      -14.854643       14.606868
 C        18.608936      -16.162407       15.786800
 H        19.650545      -16.390520       16.002222
 H        18.134968      -15.817586       16.706608
 H        18.100201      -17.066669       15.448560
 C        19.159409      -14.927029       10.834815
 O        18.966011      -16.067244       10.368971
 N        19.872484      -13.994630       10.166056
 C        20.042046      -12.607087       10.546685
 H        20.399649      -12.512892       11.579085
 H        19.101826      -12.069453       10.416196
 C        21.096151      -12.032095        9.613605
 H        22.072334      -12.185609       10.059144
 H        20.926413      -10.975963        9.415922
 C        20.966974      -12.894317        8.360610
 H        21.900152      -12.931368        7.794921
 H        20.167868      -12.519894        7.728677
 C        20.576727      -14.265021        8.919086
 H        19.912956      -14.767698        8.206685
 C        21.813820      -15.150137        9.139727
 O        22.529989      -15.006955       10.133050
 N        22.085402      -16.036957        8.193791
 H        21.427996      -16.123747        7.423995
 C        23.251810      -16.938581        8.159812
 H        23.925137      -16.696676        8.968150
 C        22.802019      -18.410179        8.344688
 H        22.126736      -18.656845        7.527772
 C        24.028086      -19.354258        8.262341
 H        24.727085      -19.124191        9.071391
 H        23.713066      -20.388014        8.336660
 H        24.537733      -19.235004        7.310007
 C        22.030239      -18.636950        9.661476
 H        22.709063      -18.515749       10.512249
 H        21.240704      -17.894096        9.755881
 C        21.347445      -20.012041        9.740997
 H        22.084196      -20.808512        9.816707
 H        20.709707      -20.041477       10.626056
 H        20.723152      -20.168680        8.862467
 C        23.950005      -16.738579        6.804698
 O        23.286398      -16.921968        5.775040
 N        25.234829      -16.354391        6.741304
 C        26.121181      -16.004812        7.837789
 H        26.587458      -16.913231        8.224004
 H        25.597746      -15.487227        8.637990
 C        27.173515      -15.093053        7.231334
 H        28.114464      -15.113019        7.797388
 H        26.787533      -14.075880        7.162961
 C        27.349361      -15.674593        5.822862
 H        28.032957      -16.520605        5.868229
 H        27.714567      -14.924158        5.124599
 C        25.940041      -16.151373        5.464562
 H        25.422171      -15.364792        4.912835
 C        25.977404      -17.422512        4.610507
 O        26.223150      -18.514391        5.125591
 N        25.749271      -17.303766        3.290373
 H        25.482737      -16.382023        2.944468
 C        25.791004      -18.435663        2.346357
 H        25.417852      -19.332699        2.859565
 C        24.877216      -18.158510        1.141457
 H        25.145115      -17.199017        0.687583
 H        25.027580      -18.941971        0.387419
 C        23.406137      -18.148623        1.553441
 H        23.177616      -19.086634        2.068046
 H        23.248993      -17.332275        2.255787
 C        22.435490      -17.975771        0.384439
 H        21.449862      -17.741501        0.782635
 H        22.767187      -17.122925       -0.211406
 N        22.325050      -19.194164       -0.441827
 H        22.314777      -20.065248        0.055777
 C        22.085945      -19.250227       -1.744052
 N        21.871147      -18.187723       -2.459833
 H        21.834686      -17.292587       -1.992069
 H        21.667686      -18.248589       -3.440953
 N        22.043314      -20.409714       -2.350246
 H        22.015821      -21.246578       -1.786065
 H        21.725330      -20.446531       -3.295248
 C        27.202078      -18.815235        1.885053
 O        27.370935      -19.932840        1.370609
 N        28.183748      -17.927200        2.031022
 H        28.001184      -17.091597        2.565189
 C        29.535246      -18.020905        1.447942
 H        29.755198      -19.059990        1.239807
 C        29.567797      -17.236496        0.106957
 H        29.450392      -16.176304        0.338281
 H        30.560768      -17.355976       -0.333314
 C        28.522509      -17.639687       -0.923478
 C        28.382141      -18.996990       -1.292573
 H        28.998955      -19.741350       -0.798538
 C        27.376043      -19.391386       -2.185219
 H        27.226854      -20.438145       -2.409787
 C        26.514915      -18.420879       -2.749027
 O        25.537081      -18.819010       -3.599398
 H        25.165939      -19.658621       -3.328463
 C        26.672731      -17.061897       -2.419842
 H        26.006224      -16.319736       -2.842996
 C        27.677507      -16.668924       -1.502778
 H        27.782116      -15.631369       -1.227927
 C        30.651327      -17.553806        2.391751
 O        30.369331      -16.694130        3.261822
 O        31.780819      -18.070545        2.222498
 N         1.211367        3.737583       -3.550628
 C         2.335881        2.953284       -3.518676
 C         1.645129        5.033731       -3.508269
 C         3.531596        3.767920       -3.529985
 C         3.101703        5.077932       -3.511382
 C         0.810360        6.147693       -3.500405
 H         1.263952        7.116655       -3.327400
 C        -0.556416        6.129061       -3.753169
 N        -1.257545        5.017103       -4.134891
 C        -2.516293        5.460402       -4.458524
 C        -2.614748        6.898784       -4.267370
 C        -1.403842        7.316417       -3.783467
 C        -3.567517        4.641982       -4.840461
 H        -4.504358        5.130748       -5.106279
 C        -3.572876        3.248419       -4.775901
 C        -4.757986        2.423537       -4.903080
 C        -2.970361        1.203258       -4.253850
 N        -2.495612        2.483966       -4.413149
 C        -4.379970        1.152106       -4.551286
 C        -2.230922        0.099721       -3.843278
 H        -2.759486       -0.840323       -3.744461
 C        -0.866064        0.092774       -3.576341
 C        -0.087831       -1.096076       -3.282629
 N        -0.064495        1.202245       -3.638456
 C         1.206682        0.757863       -3.409046
 C         2.333729        1.565983       -3.423533
 H         3.293585        1.077652       -3.310560
 Fe       -0.666645        3.108186       -3.823597
 C         1.224642       -0.685278       -3.195505
 C         2.429078       -1.458595       -2.902485
 H         3.255697       -0.896851       -2.472659
 C         2.602855       -2.778883       -3.078016
 H         1.852870       -3.422362       -3.524340
 H         3.532068       -3.256023       -2.782029
 C         3.882235        6.310549       -3.542949
 H         3.451788        7.153705       -3.006338
 C         5.047201        6.485427       -4.184338
 H         5.499941        5.697115       -4.779333
 H         5.573744        7.434175       -4.163512
 C        -0.632768       -2.477954       -3.101919
 H        -0.530889       -3.070975       -4.019968
 H        -0.073214       -3.003590       -2.319838
 H        -1.690987       -2.474184       -2.836584
 C         4.935455        3.237788       -3.556807
 H         5.260141        2.987116       -4.576942
 H         5.638144        3.980156       -3.165789
 H         5.040586        2.325645       -2.959150
 C        -0.980782        8.668103       -3.297137
 H        -0.617827        8.618071       -2.265298
 H        -0.184542        9.093449       -3.922989
 H        -1.817096        9.369637       -3.296735
 C        -5.230074       -0.064785       -4.405724
 H        -4.848807       -0.910221       -4.984806
 H        -5.261327       -0.398398       -3.362293
 H        -6.251745        0.139869       -4.740157
 C        -6.158890        2.907075       -5.196522
 H        -6.857646        2.439575       -4.489826
 H        -6.213528        3.990383       -5.021479
 C        -3.863514        7.700807       -4.520870
 H        -4.718719        7.215007       -4.030618
 H        -3.772563        8.690577       -4.069065
 C        -6.690156        2.614800       -6.622375
 H        -6.621869        1.538619       -6.811837
 H        -6.069077        3.135125       -7.361680
 C        -4.159818        7.855167       -6.037200
 H        -4.078556        6.879089       -6.529255
 H        -3.403793        8.513716       -6.481840
 C        -5.548090        8.410677       -6.383466
 C        -8.157387        3.035332       -6.835667
 O        -8.736536        2.659223       -7.839719
 O        -5.655356        9.044872       -7.421897
 O        -8.695075        3.795149       -6.043845
 O        -6.523390        8.030385       -5.753023
 O        -1.121483        3.199298       -2.247694
 N        -1.974816        8.296975        1.668597
 H        -1.323886        8.625046        2.398934
 H        -1.758544        7.319438        1.416297
 H        -1.793412        8.871052        0.813088
 C        -3.434685        8.466736        2.122109
 H        -4.002997        8.788352        1.242362
 C        -3.607150        9.588960        3.150169
 O        -2.607797       10.129466        3.583804
 O        -4.732348        9.923862        3.468587
 C        -4.090440        7.169745        2.635217
 H        -3.981659        7.095089        3.721397
 H        -5.163427        7.195616        2.403528
 C        -3.416367        5.978979        1.991638
 C        -3.431829        5.788483        0.590105
 H        -4.003587        6.467566       -0.038960
[truncated: 6,895,077 more chars]
